# Supplementary material for: One-carbon pathway metabolites are altered in the plasma of subjects with Down syndrome: Relation to chromosomal dosage
Source: Front Med (Lausanne). 2022 Dec 1;9:1006891. doi: 10.3389/fmed.2022.1006891 (PMC9751312; doi:10.3389/fmed.2022.1006891)
Supplement: Supplementary file 3 [file Data_Sheet_1.xlsx]

## Sheet: DS group
Supplementary Dataset 1a. Dataset of subjects with DS selected in this study. Each subject is identified by a code ("subject code") constituted by subject diagnosis that is Down syndrome ("DS") and a unique serial number. Each plasma sample is identified by a code ("sample code") constituted by: subject diagnosis ("DS"), the origin of the sample that is plasma ("P") and a unique serial number. Fo…
Subject code	Sample code	Sex	Age	Fasting	Sibling code sample	Disease	Drugs	THF concentration (ng/mL)	5-methyl-THF concentration (ng/mL)	5-formyl-THF concentration (pg/mL)	SAH concentration (ng/mL)	SAM concentration (ng/mL)	Folic Acid concentration (ng/mL)	Vitamin B12 concentration (pg/mL)	Homocysteine concentration (µmol/L)
DS059	DSP19489	F	29.2402	YES		Basedow's disease	Tapazole 2.5mg	5.6307	43.4029	217.363	7.1251		13.4	376	9.6
DS097	DSP19529	M	13.0185	YES	nP19727	Hypothyroidism	Eutirox 31.25mg		28.5382	132.577			6.7	327	12.4
DS004	DSP19596	M	20.3121	YES		Hypothyroidism	Eutirox 75mg		44.9442				6.1	202
DS088	DSP19689	F	13.0192	YES	nP19691	NO	NO		28.0213					164	5.8
DS102	DSP19757	M	12.9829	NO		Hypothyroidism	Eutirox 25mg	64.2938					5.7	587	8.5
DS135	DSP19759	F	16.6133	NO		Hypothyroidism	Eutirox		34.871	189.49				588	6.1
DS062	DSP19761	M	23.989	YES		NO	Movicol		47.9688				7.5	378	9.2
DS140	DSP19770	M	11.6167	NO		NO	NO		45.2433	133.341				390	8.3
DS041	DSP19776	M	9.12603	NO		NO	NO		51.9568				11.9	557	8.3
DS109	DSP19841	M	6.98426	YES		Celiac disease	Citogenex	11.8398					10.7	329	8.3
DS021	DSP19843	F	14.0247	YES	nP19461	NO	NO		53.2016				12	595
DS128	DSP19873	M	6.06434	NO		NO	Vitamin D	10.2154	60.0252	230.856	2.17414		7.7	501	11.2
DS016	DSP19891	M	11.1342	YES		NO	Growth Hormone (Enantone) every 3 month		41.9815				10	207	10.1
DS026	DSP19895	F	23.0445	YES	nP19474; nP19487	NO	Eutirox	8.78238	59.1006	170.896	3.38914		7.9	331	14.1
DS027	DSP19897	M	12.0411	YES	nP19481	NO	NO	57.9622					8	269	10.8
DS158	DSP19901	M	3.09377	YES	nP19902	NO	NO	11.3065						481	7.8
DS045	DSP19913	M	5.79603	YES		Hypothyroidism	Eutirox	35.0727	43.668				7.3	392	7.3
DS162	DSP19916	F	15.937	NO		NO	NO	75.7575	51.8271				4.4	142	11.2
DS092	DSP19939	F	18.0698	NO		Celiac disease	NO	107.77	42.5033	137.301			4.7	207	5.6
DS130	DSP19944	M	14.0014	YES	nP19946	NO	NO		48.7904				3.6	183	15.7
DS170	DSP19948	F	16.0082	YES	nP20246	NO	NO	17.1919	48.4913		11.9941		3.5	240	13.4
DS078	DSP19952	M	10.0178	NO		NO	NO	56.646	49.5936	138.875	7.00027		6.6	301	14.4
DS172	DSP19956	M	25.0103	YES		Hypothyroidism	Eutirox	51.777	44.1475	175.164	6.54347		4.5	143	23.1
DS087	DSP19957	M	5.10335	NO		Hypothyroidism	Eutirox	39.0899	70.5752		5.47441		4.4	287	5.2
DS121	DSP19966	M	30.0424	YES		Hypothyroidism	Eutirox		48.6113				5.1	314	19.3
DS108	DSP19970	F	5.17454	NO		Hypothyroidism	Eutirox; iron	35.3888	59.3615		3.48798			1501	2.1
DS174	DSP19971	F	11.6411	NO		NO	NO		34.2464	126.324	1.46276		5.3	292	6.8
DS051	DSP19981	F	13.0322	YES		NO	NO		34.8254				6.3	248	8
DS077	DSP19989	M	6.06708	NO		NO	Captopril		57.3991	148.754	14.1359		20.6	478	4.1
DS129	DSP19993	M	5.01027	NO		Hypothyroidism	Eutirox	48.1182			5.21971		9.3	524	4.5
DS036	DSP19997	F	12.0082	YES		NO	NO		37.3449	134.494			7.4	479	9.6
DS177	DSP20001	M	10.0041	YES		NO	Lamotrigina			130.635			7.6	320	4.9
DS105	DSP20003	M	4.12868	NO		NO	NO	31.0176					6.4	279	5.6
DS037	DSP20008	M	28.011	NO		Celiac disease	Vitamin D	59.422	58.0597		6.49036		6.5	492	13.4
DS179	DSP20013	M	2.96712	YES		Hypothyroidism	Tirosint		45.4431						3.9
DS095	DSP20018	M	10.026	NO		NO	NO	51.801	58.6417		8.59182		6.1	150	8.4
DS076	DSP20021	M	5.08966	NO		NO	NO	20.16			2.95742		9.8	558	8.1
DS053	DSP20029	F	8.00821	YES		NO	NO		39.5881	133.36			8.2	352	6.3
DS181	DSP20030	F	3.46612	NO		Hypothyroidism	Eutirox 25mg	40.902					9.2	574	7.2
DS089	DSP20034	F	22.8665	YES		NO	NO	96.4894	57.3511	138.228	7.05237		17.4	208	7
DS183	DSP20037	F	7.10472	NO		NO	NO	56.1599		171.857	5.48821		4.7	369	8.8
DS058	DSP20047	M	13.0157	YES		NO	NO	16.3295	56.584		7.5097		6.5	159	8.4
DS003	DSP20062	F	19.9973	YES		NO	NO	25.4563	65.0847		9.80613		3.6	188	10
DS186	DSP20066	F	3.48219	N/A		NO	NO		56.7971				9.2	346	8.5
DS137	DSP20068	M	6.05065	NO		NO	Dibase; Singulair		40.3109				4.2	294
DS010	DSP20075	F	37.9411	YES		Hypothyroidism	Eutirox; Cipralex		49.2928				8.7	326
DS069	DSP20077	F	12.0383	NO		Hypothyroidism; Celiac disease	Eutirox	21.2598	47.1847	136.529	16.1945		6.8	342
DS136	DSP20078	M	13.0431	YES		NO	NO	27.9657	60.4529	156.928	3.64276		5.7	232
DS104	DSP20080	M	15.0253	NO		NO	NO	33.0763	62.7862	136.813	9.22455	9.15174	12.5	345
DS009	DSP20082	M	20.0164	YES		Hypothyroidism	Eutirox 125mg	130.213	53.8131	217.168	6.64381		13.4	148
DS187	DSP20085	M	3.08008	NO		NO	Ferritin	11.0139		120.536	4.76977
DS023	DSP20086	M	14.9788	YES	nP19568; nP19567	NO	NO	44.0537	56.4677	137.955	6.55266	9.09039	5.2	1007
DS101	DSP20089	F	14.1836	NO		NO	Cortisone, azathioprine, furosemide, amlodipine, colecalcium, Pantorc				3.561		4.8	277
DS143	DSP20091	M	9.00205	YES		Hypothyroidism	Eutirox	21.1281	36.0197	137.06	8.12841	6.97006	4.9	443
DS144	DSP20092	M	6.99247	NO		NO	NO	125.646	61.6651	146.494			4.9	242
DS188	DSP20095	F	3.11294	YES		NO	Fluispiral; Equazen; Montelukast; Axil	38.303	64.1291		5.18621		9.3	435
DS011	DSP20096	F	13.013	YES		Mild hypothyroidism	NO	13.5341	43.6391	136.582	7.55222	5.6096	6.4	284
DS156	DSP20098	F	8.0219	NO		NO	Probiotics		47.1024				8.6	406
DS191	DSP20103	M	3.05544	NO		NO	NO	19.2962			4.84103		8.4	356
DS146	DSP20104	M	4.01369	NO		NO	NO	6.90769	55.3577				10.3	144
DS147	DSP20107	F	11.9781	YES		Celiac disease	NO		49.3272	136.427			5	349
DS106	DSP20110	F	6.00137	YES	nP19812	NO	NO	98.7954	63.3617	148.76	5.18161	11.6529	5.8	331
DS193	DSP20112	M	3.06639	NO		NO	NO	30.3517			3.95943		6	798
DS194	DSP20113	M	11.6468	NO		NO	NO	50.3571	49.9638		7.89995		6.5	263
DS072	DSP20115	M	6.99247	YES		Hypothyroidism	Eutirox; Singulair	18.7377		165.173	3.32311		9.5	348
DS012	DSP20117	F	21.1362	YES		Celiac disease	NO	61.0475	43.3929	137.774			3.6	212
DS151	DSP20121	M	5.15811	NO		Hypothyroidism	Eutirox	67.9638	46.4097	138.767			5	357
DS071	DSP20123	F	24.0411	YES		Hypothyroidism	Eutirox	89.3897	54.1384		6.31451		4.2	218
DS155	DSP20124	M	12.9938	NO		Hypothyroidism	Eutirox		54.3135	131.926			12.8	338
DS044	DSP20126	F	6.97331	NO	nP19576	NO	Augmentin; Broncovaleas; Prontidal		37.5239				9.1	354
DS196	DSP20127	F	5.58248	NO		NO	Antihistamine	61.2303	65.6941		4.81774	6.96372	15.7	350
DS197	DSP20128	M	13.4757	NO		NO	NO	3.82037	48.9366	239.589	6.07642		7	217
DS199	DSP20132	M	3.20602	NO		NO	NO	12.1932	49.4568	126.003	5.50713		10.4	390
DS148	DSP20136	F	5.36619	NO	nP19821; nP19822	NO	NO	50.0711	69.121		3.82423	7.35606	4.7	485
DS017	DSP20139	M	10.0068	NO		Hypothyroidism	Eutirox; Equazen; Magnesium; Xizal	43.2462	65.368	143.5	13.0704	8.33757	6.9	368
DS154	DSP20140	F	8.03285	YES		Hypothyroidism	Eutirox	43.6707	46.5245	137.905	13.0643		7.1	363
DS018	DSP20143	M	11.9836	YES	nP19450	Hypercholesterolemia	Green tea extract; Omega 3 and 6	55.1292					13.7	210
DS107	DSP20144	M	10.0233	YES		Hypothyroidism	Eutirox	29.6914	53.6264		8.91579		5.8	561
DS150	DSP20146	F	25.9959	YES		Hypothyroidism	Eutirox 75mg		43.51	132.946			11.1	235
DS201	DSP20150	F	10.0753	NO		NO	NO	51.4607	55.1878	137.467	10.252		10.3	520
DS103	DSP20155	F	17.013	YES		NO	NO	51.3645	47.9175		6.66197	7.24338	10.7	351
DS141	DSP20157	M	9.00479	NO		Hypothyroidism	Eutirox		29.9297	130.74			4	386
DS152	DSP20158	F	8.88706	NO		NO	NO		45.5171	136.721			4.1	316
DS157	DSP20161	M	7.96167	NO		NO	NO	80.8824	51.7661		6.22622		6.9	386
DS125	DSP20162	M	11.5647	NO		NO	NO		48.0832	133.053			10.8	329
DS110	DSP20164	F	7.92608	YES		NO	Captopril; Gaviscon	68.3946	58.7407	137.49	7.87733	6.39525	10.2	443
DS204	DSP20168	M	11.707	NO		NO	NO		54.8316	134.111			7.3	211
DS024	DSP20174	M	23.0274	YES	nP19467	NO	Relax Cal (supplement)				4.197		3.2	272
DS081	DSP20178	F	10.9897	NO		NO	NO	26.746	46.8729				6.1	341
DS112	DSP20183	F	27.0773	YES		Hypothyroidism	Eutirox	21.5089	56.8968		8.72729		7.8	324
DS111	DSP20187	M	12.961	YES	nP19606	Hypothyroidism; Celiac disease	Eutirox	67.401	54.4445	140.809			3.5	145
DS113	DSP20189	M	13.9658	YES		Hypothyroidism	Eutirox	25.1997	49.4933	142.854	3.77364		5.6	106
DS161	DSP20191	M	6.96783	NO		NO	Nasal spray	137.922	65.265	170.757	3.62319
DS207	DSP20192	F	7.44969	YES		NO	NO			203.724	6.27546		7.4	424
DS079	DSP20194	F	16.0301	YES	nP19494	NO	NO	83.2919	46.9806	143.278	6.17562		4.5	180
DS047	DSP20195	F	14.026	NO		NO	Enapren	7.16799	36.3863	187.206	3.27778		5.2	467
DS114	DSP20200	F	9.9822	NO		Hypothyroidism	Eutirox	24.8433	46.7296		7.13159	13.2002	6.7	301
DS208	DSP20203	M	4.62697	YES		NO	NO	6.66595	39.0416		4.76843		5.4	282
DS034	DSP20205	M	7.16769	NO		NO	NO	59.5138	58.9369				3.7	226
DS209	DSP20207	M	9.12799	NO		NO	Risperidone	22.0314	49.916		10.6564		8.6	345
DS210	DSP20209	M	14.4877	NO		Celiac disease	NO		46.6138	128.677	1.19363
DS211	DSP20212	M	13.2567	NO		NO	NO		44.8506	132.929
DS173	DSP20214	F	17.0623	YES		Hypothyroidism	Eutirox; Clobazam	57.9115	48.8082		6.28867		3.7	388
DS169	DSP20216	F	5.10335	YES		Hypothyroidism	Tirosint 7 drops		45.8178	136.167			10.3	197
DS212	DSP20220	M	24.6927	NO		Hypothyroidism	Eutirox 100mg	61.9407	45.6807	140.262	15.0552		7.7	223
DS214	DSP20224	M	6.15195	YES		Hypothyroidism	Eutirox		43.6707				5.7	175
DS167	DSP20230	F	13.0157	NO	nP20228; nP20231	NO	Zimox	22.0076	51.7663		6.29787		4.9	792
DS166	DSP20232	F	15.0856	YES		Hypothyroidism	Eutirox 25mg		57.7167				2.6	335
DS178	DSP20235	M	4.01643	YES		Celiac disease (not already diagnosed)	Bactrim	3.89376	36.6719		5.75108		10.8	343
DS215	DSP20236	M	20.3039	YES		NO	NO	34.8347	44.1935	139.671	8.33253		8.5	179
DS042	DSP20237	F	8.98563	NO		NO	NO		48.2704	131.038			3.7	312
DS117	DSP20240	M	11.0418	YES		NO	NO		38.6847	131.337			4.4	480
DS085	DSP20242	M	17.1198	YES		NO	NO	21.8018	62.1277		7.40166	10.8009	4.7	315
DS094	DSP20255	F	26.0507	YES		Hypothyroidism	Eutirox	3.94831	38.6552	177.292	2.35848		8	338
DS171	DSP20257	M	16.0767	YES	nP19968	NO	NO	36.2676	54.699	137.314		8.06411	4.1	127
DS219	DSP20264	M	13.0678	NO		NO	NO	24.1719	38.2545		7.20193	10.7877	9.9	149
DS050	DSP20265	F	14.0589	YES		Hypothyroidism	Eutirox		50.9927	193.446			12.3	409
DS013	DSP20267	F	8.0219	YES		NO	Bactolis; Aircart	50.0574	60.4029	201.372		22.0563	9.9	564
DS124	DSP20271	F	15.1075	NO	nP20273	Celiac disease	NO	71.2703	48.4419	142.161	8.33464		10	323
DS220	DSP20274	F	3.18686	NO		NO	NO	21.7466	58.414	187.636	6.18459			439
DS221	DSP20275	F	14.9076	NO		Autoimmune thyroiditis	Eutirox	13.3829	46.8497		3.52743		15	287
DS222	DSP20279	M	3.08282	NO		Strawberry allergy	NO		49.1041	123.434	7.79971			600
DS093	DSP20282	M	12.8789	NO	nP20284	NO	NO	5.1716	45.0958		2.96476		8.2	395
DS134	DSP20286	M	6.00684	NO	nP19737	NO	Clavulin	32.2254	67.8786	174.91
DS116	DSP20288	M	10.2669	NO		NO	NO		32.7812				10.3	128
DS223	DSP20290	M	6.0178	NO		Hypothyroidism (not already diagnosed)	NO	53.4526	56.4765	151.387	7.75163
DS086	DSP20294	F	10.0068	NO		NO	NO	88.6219	56.064	163.255		8.04233	5.1	431
DS091	DSP20296	M	14.0233	NO		NO	Flubason; Zeta Spray; Lipikar AP +	89.1991	39.8468				4.6	274
DS122	DSP20299	M	5.95756	NO	nP19660	Hypothyroidism	Eutirox	99.1185	57.668		2.30913	4.0495	13.8	354
DS090	DSP20302	M	30.9624	YES		NO	Zolof 50 mg; Serpinol drops	59.8908	58.191	150.812	8.16792		4.7	164
DS149	DSP20312	F	7.55373	YES		N/A	N/A	16.2194	41.3495	259.457	3.69061			237
DS115	DSP20316	F	7.9781	YES		NO	NO		51.8619	137.485
DS068	DSP20318	M	5.90828	YES		Hypothyroidism	Eutirox		53.8119				7.3	345
DS035	DSP20327	F	16.0356	N/A		N/A	N/A	23.1722	58.4968		7.28357	18.1966	8	415
DS067	DSP20329	M	6.7707	YES		NO	Amoxicillin		59.7436				4.6	307
DS224	DSP20330	M	6.24778	NO		Celiac disease (not already diagnosed)	Pediason	7.61939		174.352	5.98414		6.9	298
DS098	DSP20331	F	21.013	YES	nP19533	Hypothyroidism	Eutirox	26.1367	66.8358	182.99	6.98226		2.5	159
DS176	DSP20333	F	12.0192	YES		Celiac disease	Vitamin D	14.3283	61.1902		4.35925	11.2836	9.3	259
DS145	DSP20337	M	9.013	YES		NO	NO		51.6546	130.851			8.3	275
DS056	DSP20339	F	9.01574	NO		Hypothyroidism	Eutirox		62.2125				19.1	609
DS180	DSP20347	F	7.0089	YES		NO	NO		51.9495				10.4	294
DS226	DSP20350	M	3.0308	YES		NO	Vitamin B12	30.047	59.0356	128.335	4.95367		12.3	407
DS131	DSP20351	M	8.03285	YES	nP19718	NO	NO		52.8871	130.47			10.3	276
DS182	DSP20353	M	15.6934	NO		NO	NO	31.9318	56.5059		12.1532	9.8768	6.9	344
DS198	DSP20359	M	14.1218	NO		NO	Resveratrol		26.0103	579.917	11.3076		6.1	225
DS142	DSP20360	M	5.00479	N/A	nP19783	N/A	N/A	62.9773			10.0018
DS227	DSP20361	M	10.0096	NO		NO	NO		47.4261	131.216			8.5	374
DS096	DSP20363	M	20.0575	YES		NO	NO	32.4611	64.9797		5.76129		7.8	377
DS039	DSP20365	M	12.0246	NO		NO	NO		57.3197	135.292			7.5	326
DS217	DSP20366	M	3.96441	NO		NO	NO	16.4472	50.6629	120.57	6.94287			495
DS228	DSP20367	F	3.45243	NO		NO	NO	68.7301					7.8	163
DS229	DSP20368	M	4.04654	NO		Hypothyroidism	Bactrim; Eutirox 75mg	19.8139			7.01052			172
DS100	DSP20371	F	12.9938	NO		Celiac disease	Lasox 30 mg	4.29716	45.8579		6.29891		9.1	358
DS118	DSP20373	F	6.09993	YES	nP19645; nP19647	NO	Fucus; Otichil; Formistin; Bactoblis	40.7639	58.9339	164.691	4.51126			216
DS057	DSP20374	M	11.0253	NO		NO	NO	67.6363	54.9656		5.35738	15.0592	9.7	178
DS066	DSP20376	M	15.0137	YES		Hypothyroidism	Eutirox	56.8509	52.173				3.8	152
DS230	DSP20379	M	15.0226	NO		NO	Quercetin; Resveratrol	8.30707	24.217	119.681	8.49364	10.0247	13.2	225
DS231	DSP20380	M	4.83504	NO		NO	NO	56.1191	50.3365		8.23542		7.3	455
DS159	DSP20381	F	14.2888	NO		Celiac disease	NO	26.3768	58.1968		6.05496	10.2068	4.8	345
DS059	DSP20383	F	11.039	YES		NO	Eutirox; Fluifort	30.415	49.6156		6.59167	16.963	10	115
DS184	DSP20384	F	5.013	NO		NO	NO		46.4732	151.279			8.9	293
DS232	DSP20386	F	4.30411	NO		NO	NO				4.76843			551
DS233	DSP20387	M	4.25736	NO		NO	NO				8.30729		20.6	926
DS234	DSP20388	M	9.73306	NO		NO	Prenole; Vitamin D; Herbs for sleep (passionflower and valerian)	21.316	35.123		3.52802		5.7	560
	Mean age	11.5475
	SD	6.68999

## Sheet: control group
Supplementary Dataset 1b. Dataset of normal control subjects selected in this study. Each subject is identified by a code ("subject code") constituted by subject diagnosis that is normal control ("n") and a unique serial number. Each plasma sample is identified by a code ("sample code") constituted by: subject diagnosis ("n"), the origin of the sample that is plasma ("P") and a unique serial numb…
Subject code	Sample code	Sex	Age	Fasting	Sibling code sample	Disease	Drugs	THF concentration (ng/mL)	5-methyl-THF concentration (ng/mL)	5-formyl-THF concentration (pg/mL)	SAH concentration (ng/mL)	SAM concentration (ng/mL)
n016	nP19365	F	16.7589	YES		NO	NO		63.9831	179.27
n017	nP19367	M	15.1699	YES		N/A	N/A				2.17692
n020	nP19415	F	18.1315	YES		NO	NO	10.5136	32.6207
n021	nP19416	F	20.6137	YES		NO	NO		42.9116
n022	nP19417	F	7.11233	YES		NO	NO		44.6135
n023	nP19418	M	21.7945	YES		NO	NO		33.8702
n024	nP19419	F	11.474	YES		NO	Be-total (4 days ago)		42.8742
n025	nP19420	F	15.2904	YES		NO	NO			137.984	2.48276
n028	nP19444	M	27.2959	YES		NO	NO	81.293		169.948	1.7363
n007	nP19450	M	3.66027	YES	DSP20143	NO	NO				3.37085	10.3381
n029	nP19454	M	23.863	YES		NO	Scalp hair supplement	88.8335	72.7884		1.88724	19.6699
n030	nP19458	F	25.8411	YES		NO	Estrogen progesterone pills	105.413	34.567	170.992
n013	nP19460	M	12.9644	YES		NO	NO	75.324	42.6143	140.428
n004	nP19461	M	16.8329	YES		NO	Fornistin, aircort	58.9103	61.1731
n032	nP19467	F	25.6932	YES		Hypothyroidism; Thrombocytopenia	Eutirox (25 mcg/day); Estrogen progesterone pills	38.3468	66.2596	155.354
n033	nP19469	M	31.5452	YES		NO	NO			123.569	4.95319
n034	nP19474	M	24.4247	YES	DSP19895	NO	Flaminase	105.321	39.754	147.229	1.61064
n036	nP19481	F	4.59178	YES	DSP19897	NO	Rinotricina; Tachipirina; Grintuss; Augmentin				2.12598
n038	nP19487	F	28.4137	YES	DSP19895	NO	NO	33.4194	55.5478	136.999	7.30266
n039	nP19494	F	8.1726	YES	DSP20194	NO	NO	45.8714		131.988
n041	nP19533	M	14.3096	YES	DSP20331	N/A	NO	25.6412	32.9406
n043	nP19567	M	15.6274	YES	DSP20086	NO	NO		51.4765
n042	nP19568	M	8.65205	YES	DSP20086	NO	NO	24.1224	41.4988
n045	nP19576	F	15.5397	YES	DSP20126	N/A	N/A		27.6943
n046	nP19606	F	13.6822	YES	DSP20187	NO	NO	15.732		138.989
n047	nP19629	M	16.8986	YES		NO	Xaranel (2 months ago)	24.6527	26.9111
n048	nP19631	F	14.0986	YES		NO	Nurofen; Antibiotic; Bentelan (17 days ago )	51.4712
n049	nP19645	M	7.93425	YES	DSP20373	NO	NO		34.5496
n050	nP19647	M	9.52055	YES	DSP20373	NO	NO	26.4189	37.662
n009	nP19653	F	20.6904	NO		NO	Jasmin	35.138	50.6632		0.609184	4.76833
n052	nP19660	M	5.61	YES	DSP20299	NO	NO	43.6098
n053	nP19691	F	13.0192	YES	DSP19689	NO	NO	15.4325			1.18793	5.02858
n054	nP19718	M	3.33425	YES	DSP20351	NO	NO	8.562	33.1384
n055	nP19727	M	9.6	YES	DSP19529	NO	NO	39.2865
n056	nP19737	F	11.1616	YES	DSP20286	NO	NO	39.1856	47.9708
n057	nP19783	F	7.73699	NO	DSP20360	NO	NO	53.6343	31.458
n058	nP19812	M	8.95342	YES	DSP20110	NO	NO	31.1981			1.92408	3.09752
n059	nP19821	M	14.6274	NO	DSP20136	NO	Oki (occasionally)	75.3583	39.4311	151.777
n060	nP19822	M	9.41096	NO	DSP20136	NO	NO	65.3404
n061	nP19854	F	9.38356	NO		NO	NO	21.4019		133.184	1.96863	9.00591
n062	nP19856	M	7.48493	NO		NO	NO	11.8874	39.5	133.261
n063	nP19902	M	6.95068	YES	DSP19901	NO	NO	35.0372			1.04688	4.17427
n070	nP19946	M	18.9918	YES	DSP19944	NO	NO	105.553	43.2431	137.483
n071	nP19968	M	8.99452	YES	DSP20257	NO	NO	85.4246	63.2041		4.41779
n072	nP20045	F	17.3205	YES		NO	NO	85.1978	49.5539	139.144	1.34236	5.18189
n073	nP20228	F	10.4575	NO	DSP20230	NO	Soltux (only tonight)	73.4586		130.994
n074	nP20231	F	15.926	NO	DSP20230	NO	NO	91.0146	44.4943	137.441		3.70716
n075	nP20246	M	11.9945	N/A	DSP19948	NO	Nurofen	91.9165			1.53728	24.7439
n076	nP20273	M	23.9781	NO	DSP20271	NO	NO	85.7327	40.6408	140.939
n077	nP20284	F	14.7041	NO	DSP20282	NO	NO	88.0888	64.7972	161.857	0.650523	5.33706
n080	nP20341	F	13.7699	YES		NO	Rynoclenil nasal spray	110.515			0.64852	2.23873
n079	nP20343	M	15.7151	YES		Hypothyroidism	NO	102.354				6.69424
n081	nP20398	M	12.4685	NO		NO	NO	47.9493	42.5338		0.626574	11.1148
n082	nP20399	M	16.6521	NO		NO	NO	115.554	65.604	165.433		5.22244
	Mean age	14.5341
	SD	6.63617
