# Supplementary material for: One-carbon pathway metabolites are altered in the plasma of subjects with Down syndrome: Relation to chromosomal dosage
Source: Front Med (Lausanne). 2022 Dec 1;9:1006891. doi: 10.3389/fmed.2022.1006891 (PMC9751312; doi:10.3389/fmed.2022.1006891)
Supplement: Supplementary file 5 [file Table_1.xlsx]

## Sheet: Plate 1
Supplementary Table 1. Analysis of THF ELISA assays. Totally five THF ELISA assays were performed and each assay is shown in a different Excel sheet named Plate 1, Plate 2, Plate 3, Plate 4, Plate 5. The table "Standard" shows the two absorbance (O.D.) detected for each standard sample. In the "O.D. mean" column, the average O.D. is reported. The "%CV" column represent the Coefficient of Variabil…
Standard
Samples	O.D.	O.D. mean (x)	%CV	Concentration (ng/mL)	Log10 Concentration (y)
STD1	0.428844	0.687659	53.2269	200	2.30103
	0.946474
STD2	0.696229	1.01837	44.7361	100	2
	1.34052
STD3	1.21961	1.38339	16.7425	50	1.69897
	1.54717
STD4	1.1955	1.44411	24.3464	25	1.39794
	1.69272
STD5	1.56663	1.68244	9.73416	12.5	1.09691
	1.79824
STD6	1.73363	1.86344	9.85167	6.25	0.79588
	1.99325
STD7	2.22848	2.18962	2.50989	3.12	0.494155
	2.15076
STD8	2.34763	2.3967	2.89545	0
	2.44577
								y=a+bx+cx^2
								a	2.986
								b	-0.8408
								c	-0.1495
								R^2	0.9803
DS
Samples	O.D.	O.D. mean (x)	%CV	Log10 Concentration (y)	Concentration (ng/mL)
DSP20203	1.93574	1.91766	1.33383	0.823862	6.66595
	1.89957
DSP20386	2.46611	2.49717	1.75899
	2.52823
DSP19970	1.5642	1.37371	19.6108	1.54887	35.3888
	1.18322
DSP19913	1.47464	1.37682	10.0474	1.54497	35.0727
	1.27901
DSP20286	1.5765	1.40608	17.141	1.5082	32.2254
	1.23565
DSP19873	1.92405	1.78469	11.0431	1.00925	10.2154
	1.64533
DSP20330	2.05175	1.87642	13.2141	0.88192	7.61939
	1.70109
DSP20115	1.82034	1.58883	20.6066	1.27272	18.7377
	1.35732
DSP20333	1.58225	1.67651	7.95155	1.15619	14.3283
	1.77077
DSP20282	1.99171	1.99498	0.231848	0.713625	5.1716
	1.99825
DSP20047	1.5781	1.634	4.83827	1.21297	16.3295
	1.6899
DSP20230	1.38392	1.53542	13.9542	1.34257	22.0076
	1.68692
DSP20078	1.29103	1.45462	15.9044	1.44663	27.9657
	1.61821
DSP20128	2.06115	2.08563	1.65943	0.582106	3.82037
	2.1101
DSP20195	2.00374	1.8953	8.09124	0.855397	7.16799
	1.78687
DSP20275	1.60603	1.69854	7.70255	1.12655	13.3829
	1.79105
DSP20021	1.56469	1.56462	0.00627105	1.30449	20.16
	1.56455
DSP20331	1.41028	1.47758	6.44129	1.41725	26.1367
	1.54488
DSP19895	1.81397	1.83221	1.40774	0.943612	8.78238
	1.85044
DSP20255	2.06043	2.07585	1.05047	0.596411	3.94831
	2.09127
DSP20008	1.2063	1.18983	1.95772	1.77395	59.422
	1.17336
DSP20302	1.04897	1.18697	16.4425	1.77736	59.8908
	1.32498
DSP20299	1.18649	0.999601	26.4404	1.99615	99.1185
	0.812714
DSP20110	1.04869	1.00085	6.7603	1.99474	98.7954
	0.953002
DSP20373	1.36124	1.32435	3.93923	1.61028	40.7639
	1.28746
DSP20191	0.874559	0.871556	0.487288	2.13963	137.922
	0.868552
DSP20037	1.25354	1.21027	5.05637	1.74943	56.1599
	1.167
DSP20312	1.68326	1.63621	4.06632	1.21003	16.2194
	1.58916
DSP20367	1.18163	1.13666	5.59508	1.83715	68.7301
	1.09169
DSP20267	1.32793	1.2516	8.62555	1.69947	50.0574
	1.17526
Control
Samples	O.D.	O.D. mean (x)	%CV	Log10 Concentration (y)	Concentration (ng/mL)
nP19821	1.21778	1.10264	14.7668	1.87713	75.3583
	0.987509
nP20284	1.16368	1.04429	16.1672	1.94492	88.0888
	0.92491
nP20399	0.973174	0.940683	4.88467	2.06278	115.554
	0.908192
nP19474	1.06369	0.9764	12.6424	2.02252	105.321
	0.889115
nP19444	1.17427	1.07442	13.1433	1.91005	81.293
	0.974563

## Sheet: Plate 2
Standard
Samples	O.D.	O.D. mean (x)	%CV	Concentration (ng/mL)	Log10 Concentration (y)
STD1	0.421063	0.363775	22.2715	200	2.30103
	0.306486
STD2	0.538982	0.642907	22.8606	100	2
	0.746833
STD3	1.00224	0.861751	23.056	50	1.69897
	0.721259
STD4	1.07682	1.02047	7.80917	25	1.39794
	0.964117
STD5	1.0902	1.14619	6.90866	12.5	1.09691
	1.20218
STD6	1.70712	1.45935	24.0101	6.25	0.79588
	1.21159
STD7	1.89412	1.85272	3.16006	3.12	0.494155
	1.81132
STD8	2.22043	2.20658	0.887486	0
	2.19274
							y=a+bx+cx^2
							a	3.0232
							b	-1.8855
							c	0.2689
							R^2	0.9843
DS
Samples	O.D.	O.D. mean (x)	%CV	Log10 Concentration (y)	Concentration (ng/mL)
DSP20091	1.08472	1.0614	3.10692	1.32486	21.1281
	1.03809
DSP20207	0.94472	1.04761	13.8898	1.34304	22.0314
	1.1505
DSP20200	1.33239	1.00847	45.4258	1.39521	24.8433
	0.684538
DSP20144	0.970103	0.951475	2.76879	1.47263	29.6914
	0.932847
DSP20374	0.712617	0.70327	1.87979	1.83018	67.6363
	0.693922
DSP20113	0.77032	0.789599	3.4531	1.70206	50.3571
	0.808879
DSP20360	0.853415	0.72391	25.2999	1.79918	62.9773
	0.594404
DSP20077	0.986551	1.05935	9.71883	1.32756	21.2598
	1.13215
DSP20096	1.3144	1.21325	11.7907	1.13143	13.5341
	1.1121
DSP20264	0.958408	1.01734	8.19239	1.38331	24.1719
	1.07627
DSP20189	0.993198	1.00387	1.50286	1.40139	25.1997
	1.01453
DSP19993	0.777188	0.803154	4.57206	1.68231	48.1182
	0.829119
DSP20381	1.03591	0.989174	6.6817	1.42122	26.3768
	0.942438
DSP20086	0.861334	0.829651	5.40064	1.64398	44.0537
	0.797968
DSP20080	1.11458	0.917571	30.364	1.51952	33.0763
	0.720563
DSP20353	1.05825	0.928581	19.749	1.50422	31.9318
	0.798907
DSP19948	1.12207	1.13049	1.05242	1.23532	17.1919
	1.1389
DSP20327	1.0951	1.03108	8.78003	1.36497	23.1722
	0.967071
DSP20242	1.15458	1.05106	13.9293	1.33849	21.8018
	0.947533
DSP20062	0.971164	1.0006	4.16004	1.40579	25.4563
	1.03003
DSP20363	0.84857	0.923434	11.4653	1.51136	32.4611
	0.998299
DSP20183	1.20577	1.05551	20.133	1.33262	21.5089
	0.905246
DSP19489	1.6315	1.54634	7.78887	0.750563	5.6307
	1.46117
DSP20095	0.887748	0.872196	2.52167	1.58323	38.303
	0.856644
DSP19957	0.960815	0.865969	15.4893	1.59206	39.0899
	0.771123
DSP20136	0.834078	0.791293	7.64664	1.69959	50.0711
	0.748508
DSP20127	0.862141	0.732088	25.1231	1.78697	61.2303
	0.602034
DSP20205	0.719874	0.740378	3.91637	1.77462	59.5138
	0.760881
DSP20380	0.847463	0.757581	16.7788	1.74911	56.1191
	0.667698
DSP20139	0.84959	0.835239	2.42983	1.63595	43.2462
	0.820889
DSP20178	1.11079	0.984717	18.1056	1.42726	26.746
	0.858648
Control
Samples	O.D.	O.D. mean (x)	%CV	Log10 Concentration (y)	Concentration (ng/mL)
nP19968	0.555431	0.636783	18.0672	1.93158	85.4246
	0.718134
nP19461	0.74807	0.743356	0.896858	1.77019	58.9103
	0.738642
nP19653	0.941919	0.898775	6.78877	1.54578	35.138
	0.85563
nP19454	0.607197	0.625791	4.20193	1.94858	88.8335
	0.644384
nP19467	0.800944	0.871846	11.5009	1.58373	38.3468
	0.942748
nP19487	0.861769	0.914353	8.13301	1.524	33.4194
	0.966936

## Sheet: Plate 3
Standard
Samples	O.D.	O.D. mean (x)	%CV	Concentration (ng/mL)	Log10 Concentration (y)
STD1	0.400868	0.380742	7.47523	200	2.30103
	0.360617
STD2	0.659045	0.719039	11.7998	100	2
	0.779034
STD3	0.879329	0.856939	3.69515	50	1.69897
	0.834548
STD4	0.984648	0.954341	4.49119	25	1.39794
	0.924033
STD5	1.20912	1.21446	0.621594	12.5	1.09691
	1.21979
STD6	1.55867	1.50994	4.56439	6.25	0.79588
	1.4612
STD7	1.58249	1.58377	0.114478	3.12	0.494155
	1.58505
STD8	1.63574	1.61706	1.63373	0
	1.59838
							y=a+bx+cx^2
							a	2.8501
							b	-1.3009
							c	-0.0904
							R^2	0.97783
DS
Samples	O.D.	O.D. mean (x)	%CV	Log10 Concentration (y)	Concentration (ng/mL)
DSP20359	1.89627	1.82671	5.38486
	1.75716
DSP20371	1.41163	1.53946	11.7429	0.633182	4.29716
	1.66728
DSP20376	0.798905	0.797777	0.200038	1.75474	56.8509
	0.796648
DSP20383	1.10027	0.983592	16.7765	1.48309	30.415
	0.866911
DSP19916	0.706716	0.711025	0.857098	1.87943	75.7575
	0.715334
DSP19939	0.625521	0.603204	5.23221	2.0325	107.77
	0.580887
DSP19952	0.89115	0.798862	16.3376	1.75317	56.6459
	0.706574
DSP19956	0.962663	0.825822	23.4338	1.71414	51.777
	0.688982
DSP19989	1.91629	1.8404	5.83201
	1.7645
DSP20018	0.833158	0.825683	1.28032	1.71434	51.801
	0.818208
DSP20034	0.757982	0.637187	26.81	1.98448	96.4894
	0.516392
DSP20082	0.54125	0.544717	0.900037	2.11465	130.213
	0.548184
DSP20092	0.498865	0.55579	14.4847	2.09915	125.646
	0.612716
DSP20117	0.780839	0.776345	0.818679	1.78567	61.0475
	0.771851
DSP20121	0.799541	0.74394	10.5697	1.83228	67.9638
	0.688338
DSP20123	0.704893	0.660592	9.48407	1.95129	89.3897
	0.616291
DSP20140	0.860702	0.876651	2.57299	1.64019	43.6707
	0.892601
DSP20150	0.815135	0.827657	2.13948	1.71148	51.4607
	0.840178
DSP20155	0.913611	0.828217	14.5813	1.71066	51.3645
	0.742824
DSP20161	0.686615	0.691112	0.920227	1.90785	80.8824
	0.695609
DSP20164	0.80903	0.742028	12.7699	1.83502	68.3946
	0.675025
DSP20187	0.800907	0.746455	10.3163	1.82867	67.401
	0.692003
DSP20194	0.795745	0.682166	23.5464	1.9206	83.2919
	0.568587
DSP20214	0.779007	0.79222	2.35864	1.76276	57.9115
	0.805433
DSP20220	0.844164	0.771967	13.2263	1.79198	61.9407
	0.699769
DSP20236	0.965689	0.943647	3.3034	1.54201	34.8347
	0.921604
DSP20257	1.07534	0.93174	21.7955	1.55952	36.2676
	0.788143
DSP20271	0.682742	0.729554	9.07418	1.85291	71.2703
	0.776365
DSP20274	1.03975	1.08153	5.46411	1.33739	21.7466
	1.12332
DSP20290	0.883959	0.816278	11.7258	1.72797	53.4526
	0.748597
DSP20294	0.81587	0.663229	32.5478	1.94754	88.6219
	0.510588
DSP20296	0.679428	0.661244	3.88909	1.95036	89.1991
	0.64306
DSP20368	1.18348	1.1085	9.56581	1.29697	19.8139
	1.03352
Control
Samples	O.D.	O.D. mean (x)	%CV	Log10 Concentration (y)	Concentration (ng/mL)
nP19460	0.73717	0.712768	4.84168	1.87693	75.324
	0.688366
nP20231	0.715629	0.655081	13.0712	1.95911	91.0146
	0.594534
nP20045	0.689898	0.675264	3.06485	1.93043	85.1978
	0.66063
nP19946	0.604857	0.609604	1.10118	2.02347	105.553
	0.61435
nP20273	0.683445	0.673354	2.11943	1.93315	85.7327
	0.663262
nP19458	0.621056	0.610015	2.55986	2.02289	105.413
	0.598973

## Sheet: Plate 4
Standard
Samples	O.D.	O.D. mean (x)	%CV	Concentration (ng/mL)	Log10 Concentration (y)
STD1	0.26864	0.362942	36.7451	200	2.30103
	0.457245
STD2	0.456674	0.473056	4.8974	100	2
	0.489438
STD3	0.765983	0.730347	6.90045	50	1.69897
	0.694711
STD4	0.92723	0.861687	10.7569	25	1.39794
	0.796145
STD5	1.23931	1.28146	4.6508	12.5	1.09691
	1.3236
STD6	1.43811	1.42256	1.54625	6.25	0.79588
	1.40701
STD7	2.12672	1.89084	17.6428	3.12	0.494155
	1.65495
STD8	2.24624	2.18476	3.97975	0
	2.12328
							y=a+bx+cx^2
							a	2.9198
							b	-1.9973
							c	0.3802
							R^2	0.9881
DS
Samples	O.D.	O.D. mean (x)	%CV	Log10 Concentration (y)	Concentration (ng/mL)
DSP20379	1.34054	1.34682	0.659951	0.919448	8.30707
	1.35311
DSP20387	2.61193	2.6198	0.425012
	2.62768
DSP20388	1.01759	0.979109	5.55878	1.32871	21.316
	0.940624
DSP20085	1.22723	1.2266	0.0728086	1.04194	11.0139
	1.22597
DSP20103	1.1381	1.01399	17.3104	1.28547	19.2962
	0.889874
DSP20104	1.64283	1.43198	20.8231	0.839333	6.90769
	1.22113
DSP20112	0.897243	0.860845	5.97951	1.48218	30.3517
	0.824448
DSP20132	1.28193	1.1857	11.4771	1.08612	12.1932
	1.08948
DSP20235	1.91456	1.74778	13.4952	0.59037	3.89376
	1.581
DSP20279	2.43679	2.48295	2.62936
	2.52911
DSP20350	0.913875	0.864112	8.1442	1.4778	30.047
	0.814349
DSP20366	1.33364	1.0716	34.5825	1.21609	16.4472
	0.809553
Control
Samples	O.D.	O.D. mean (x)	%CV	Log10 Concentration (y)	Concentration (ng/mL)
nP19568	0.866245	0.936776	10.6478	1.38242	24.1224
	1.00731
nP19647	0.982624	0.906316	11.9072	1.42191	26.4189
	0.830008
nP19533	0.99761	0.916265	12.5552	1.40894	25.6412
	0.83492
nP19629	1.04659	0.929444	17.8254	1.39186	24.6527
	0.812292
nP19415	1.36245	1.2457	13.2552	1.02175	10.5136
	1.12894

## Sheet: Plate 5
Standard
Samples	O.D.	O.D. mean (x)	%CV	Concentration (ng/mL)	Log10 Concentration (y)
STD1	1.19437	1.18232	1.44181	200	2.30103
	1.17027
STD2	1.66833	1.5349	12.2933	100	2
	1.40148
STD3	2.16879	2.04522	8.54454	50	1.69897
	1.92165
STD4	2.22305	2.16428	3.84045	25	1.39794
	2.1055
STD5	2.21366	2.28685	4.52602	12.5	1.09691
	2.36004
STD6	2.55557	2.50048	3.11566	6.25	0.79588
	2.44539
STD7	2.40895	2.51264	5.83576	3.12	0.494155
	2.61632
STD8	2.66543	2.63636	1.55934	0
	2.60729
							y=a+bx+cx^2
							a	0.9143
							b	2.2185
							c	-0.9264
							R^2	0.9697
DS
Samples	O.D.	O.D. mean (x)	%CV	Log10 Concentration (y)	Concentration (ng/mL)
DSP19559	2.71519	2.6338	4.37046
	2.5524
DSP19755	2.56822	2.59755	1.59683
	2.62688
DSP19757	1.62393	1.88209	19.3983	1.80817	64.2938
	2.14025
DSP19841	2.41597	2.32078	5.80058	1.07334	11.8398
	2.22559
DSP19897	1.99345	1.9167	5.66248	1.76315	57.9622
	1.83996
DSP19901	2.34122	2.33035	0.659546	1.05333	11.3065
	2.31949
DSP19958	2.59371	2.53167	3.46536
	2.46964
DSP20003	2.37146	2.09768	18.4582	1.49161	31.0176
	1.82389
DSP20030	2.14296	2.02252	8.4215	1.61174	40.902
	1.90208
DSP20143	1.87362	1.93285	4.33377	1.74138	55.1292
	1.99208
DSP20156	2.49908	2.51833	1.08088
	2.53758
Control
Samples	O.D.	O.D. mean (x)	%CV	Log10 Concentration (y)	Concentration (ng/mL)
nP19494	1.99128	1.98928	0.142241	1.66154	45.8714
	1.98727
nP19606	2.31909	2.25982	3.70929	1.19679	15.732
	2.20055
nP19631	1.9777	1.95442	1.68476	1.71156	51.4712
	1.93113
nP19660	1.98198	2.0041	1.56139	1.63958	43.6098
	2.02623
nP19691	2.24991	2.26405	0.883102	1.18844	15.4325
	2.27819
nP19718	2.38656	2.38649	0.00455262	0.932575	8.562
	2.38641
nP19727	1.95944	2.03389	5.17615	1.59424	39.2865
	2.10833
nP19737	1.9314	2.03461	7.17359	1.59313	39.1856
	2.13781
nP19783	2.04914	1.94156	7.83637	1.72944	53.6343
	1.83397
nP19812	2.21833	2.09616	8.24217	1.49413	31.1981
	1.974
nP19822	1.90776	1.87654	2.35285	1.81518	65.3404
	1.84532
nP20228	1.94715	1.83484	8.65646	1.86604	73.4586
	1.72253
nP19854	2.21521	2.1896	1.65452	1.33045	21.4019
	2.16398
nP19856	2.24037	2.31994	4.85052	1.07509	11.8874
	2.39951
nP19902	2.08209	2.06537	1.14489	1.54453	35.0372
	2.04865
nP20246	1.71294	1.74626	2.69833	1.96339	91.9165
	1.77958
nP20341	1.62091	1.66093	3.4076	2.04342	110.515
	1.70095
nP20343	1.74815	1.69823	4.15742	2.0101	102.354
	1.6483
nP20398	2.02269	1.97605	3.33784	1.68078	47.9493
	1.92941
