# Supplementary material for: One-carbon pathway metabolites are altered in the plasma of subjects with Down syndrome: Relation to chromosomal dosage
Source: Front Med (Lausanne). 2022 Dec 1;9:1006891. doi: 10.3389/fmed.2022.1006891 (PMC9751312; doi:10.3389/fmed.2022.1006891)
Supplement: Supplementary file 6 [file Table_2.xlsx]

## Sheet: Plate 1
Supplementary Table 2. Analysis of 5-methyl-THF ELISA assays. Totally six 5-methyl-THF ELISA assays were performed and each assay is shown in a different Excel sheet named Plate 1, Plate 2, Plate 3, Plate 4, Plate 5, Plate 6. The table "Standard" shows the two absorbance (O.D.) detected for each standard sample. In the "O.D. mean (x)" column, the average O.D. is reported. The "%CV" column represe…
Standard
Samples	O.D.	O.D. mean (x)	%CV	Concentration (ng/mL) (y)
STD1	0.17073	0.177991	5.76914	10
	0.185252
STD2	0.300277	0.295574	2.24986	5
	0.290872
STD3	0.538391	0.579542	10.0417	2.5
	0.620693
STD4	0.913066	0.846326	11.1523	1.25
	0.779586
STD5	0.97599	0.986024	1.43913	0.625
	0.996058
STD6	1.05871	1.09649	4.87273	0.313
	1.13427
STD7	1.14899	1.20007	6.02004	0.156
	1.25116
STD8	1.29032	1.16639	15.0259	0
	1.04247
						y=a+bx+cx^2
						a	12.631
						b	-23.714
						c	11.282
						R^2	0.9423
DS
Samples	O.D.	O.D. mean (x)	%CV	Concentration (y)	Concentration (ng/mL)
DSP20203	0.481704	0.475631	1.8058	3.90416	39.0416
	0.469557
DSP20384	0.44062	0.42098	6.5977	4.64732	46.4732
	0.40134
DSP19970	0.32973	0.33604	2.65527	5.93615	59.3615
	0.342349
DSP19913	0.465315	0.441033	7.78636	4.36681	43.6681
	0.416751
DSP20286	0.277411	0.285059	3.79445	6.78786	67.8786
	0.292708
DSP19873	0.342204	0.331937	4.37435	6.00252	60.0252
	0.32167
DSP20380	0.415513	0.394365	7.58385	5.03365	50.3365
	0.373217
DSP20333	0.344178	0.324792	8.44128	6.11902	61.1902
	0.305405
DSP20282	0.448871	0.430746	5.95084	4.50958	45.0958
	0.41262
DSP20047	0.336603	0.353471	6.74884	5.65838	56.5838
	0.370339
DSP20230	0.368065	0.384784	6.1447	5.17663	51.7663
	0.401503
DSP20078	0.332823	0.329306	1.51024	6.04529	60.4529
	0.325789
DSP20275	0.416214	0.418337	0.717748	4.68497	46.8497
	0.42046
DSP20232	0.349798	0.34631	1.42457	5.77167	57.7167
	0.342821
DSP20331	0.292397	0.291118	0.621616	6.68358	66.8358
	0.289838
DSP19895	0.311391	0.337659	11.0017	5.91006	59.1006
	0.363926
DSP20008	0.321355	0.344155	9.36918	5.80597	58.0597
	0.366956
DSP20302	0.31728	0.343333	10.7313	5.8191	58.191
	0.369385
DSP20299	0.339731	0.346615	2.80895	5.76681	57.6681
	0.3535
DSP20110	0.295883	0.311658	7.15825	6.33617	63.3617
	0.327433
DSP20373	0.328114	0.338695	4.41798	5.89339	58.9339
	0.349276
DSP20191	0.286744	0.300335	6.40002	6.5265	65.265
	0.313927
DSP20267	0.314078	0.329613	6.66512	6.04029	60.4029
	0.345147
Control
Samples	O.D.	O.D. mean (x)	%CV	Concentration (y)	Concentration (ng/mL)
nP19821	0.465591	0.472638	2.10871	3.94311	39.4311
	0.479686
nP20284	0.29016	0.303103	6.0386	6.47972	64.7972
	0.316045
nP20399	0.271595	0.298337	12.6764	6.5604	65.604
	0.325078
nP19365	0.35793	0.307942	22.9566	6.39831	63.9831
	0.257955

## Sheet: Plate 2
Standard
Samples	O.D.	O.D. mean (x)	%CV	Concentration (ng/mL) (y)
STD1	0.163835	0.149629	13.4267	10
	0.135423
STD2	0.284424	0.284614	0.0948008	5
	0.284805
STD3	0.442568	0.439662	0.934709	2.5
	0.436756
STD4	0.634773	0.625197	2.16619	1.25
	0.615621
STD5	0.76121	0.757447	0.702499	0.625
	0.753685
STD6	0.866957	0.861556	0.886513	0.313
	0.856156
STD7	0.996705	0.999242	0.359083	0.156
	1.00178
STD8	0.924759	0.913631	1.72258	0
	0.902502
						y=a+bx+cx^2
						a	13.777
						b	-33.286
						c	20.092
						R^2	0.9707
DS
Samples	O.D.	O.D. mean (x)	%CV	Concentration (ng/mL) (y)	Concentration (ng/mL)
DSP20091	0.408865	0.4044	1.56131	3.60197	36.0197
	0.399935
DSP20207	0.327442	0.329453	0.863379	4.9916	49.916
	0.331464
DSP20200	0.331624	0.345609	5.72248	4.67296	46.7296
	0.359594
DSP20144	0.321073	0.311276	4.45142	5.36264	53.6264
	0.301478
DSP20374	0.302878	0.30487	0.924016	5.49656	54.9656
	0.306862
DSP20113	0.342051	0.329214	5.51438	4.99638	49.9638
	0.316377
DSP20107	0.305256	0.332399	11.5482	4.93272	49.3272
	0.359542
DSP20077	0.35358	0.343269	4.24794	4.71847	47.1847
	0.332958
DSP20096	0.338466	0.361813	9.12538	4.36391	43.6391
	0.385159
DSP20189	0.290435	0.331566	17.5435	4.94933	49.4933
	0.372697
DSP20265	0.302836	0.324111	9.28295	5.09927	50.9927
	0.345385
DSP20381	0.249175	0.289728	19.7949	5.81968	58.1968
	0.330282
DSP20086	0.281418	0.297777	7.76934	5.64677	56.4677
	0.314136
DSP20080	0.23483	0.268925	17.9298	6.27862	62.7862
	0.30302
DSP20353	0.31855	0.297598	9.95647	5.65059	56.5059
	0.276646
DSP19948	0.324731	0.336611	4.99125	4.84913	48.4913
	0.348491
DSP20327	0.246058	0.288344	20.7396	5.84968	58.4968
	0.33063
DSP20242	0.260879	0.271863	5.71358	6.21277	62.1277
	0.282846
DSP20062	0.257384	0.258792	0.76961	6.50847	65.0847
	0.260201
DSP20363	0.265614	0.259251	3.47101	6.49797	64.9797
	0.252888
DSP20183	0.292593	0.295768	1.5185	5.68968	56.8968
	0.298944
DSP19489	0.376513	0.363075	5.23426	4.34029	43.4029
	0.349637
DSP20095	0.246644	0.262983	8.78657	6.41291	64.1291
	0.279322
DSP19957	0.240673	0.235287	3.23727	7.05752	70.5752
	0.229901
DSP20136	0.217607	0.241421	13.9499	6.9121	69.121
	0.265235
DSP20127	0.255775	0.256136	0.199202	6.56941	65.6941
	0.256496
DSP20205	0.273952	0.28632	6.10873	5.89369	58.9369
	0.298687
DSP20339	0.268558	0.271483	1.52401	6.22125	62.2125
	0.274409
DSP20139	0.245281	0.257556	6.74001	6.5368	65.368
	0.269831
DSP20178	0.331107	0.344871	5.64406	4.68729	46.8729
	0.358634
Control
Samples	O.D.	O.D. mean (x)	%CV	Concentration (ng/mL) (y)	Concentration (ng/mL)
nP19968	0.252557	0.267069	7.6846	6.32041	63.2041
	0.281582
nP19461	0.258903	0.276148	8.83158	6.11731	61.1731
	0.293393
nP19653	0.299871	0.32574	11.2309	5.06632	50.6632
	0.351608
nP19454	0.209444	0.226072	10.4017	7.27884	72.7884
	0.2427
nP19467	0.237015	0.253682	9.29118	6.62596	66.2596
	0.270348
nP19487	0.287596	0.302109	6.79386	5.55478	55.5478
	0.316623

## Sheet: Plate 3
Standard
Samples	O.D.	O.D. mean (x)	%CV	Concentration (ng/mL) (y)
STD1	0.142406	0.133246	9.72207	10
	0.124086
STD2	0.227625	0.234223	3.98419	5
	0.240822
STD3	0.388257	0.381254	2.59758	2.5
	0.374251
STD4	0.585355	0.591436	1.45398	1.25
	0.597517
STD5	0.873984	0.835079	6.5887	0.625
	0.796173
STD6	0.963635	0.890142	11.6762	0.313
	0.816649
STD7	0.992201	0.897129	14.987	0.156
	0.802056
STD8	0.915051	0.914111	0.145453	0
	0.91317
						y=a+bx+cx^2
						a	13.391
						b	-36.386
						c	24.381
						R^2	0.9498
DS
Samples	O.D.	O.D. mean (x)	%CV	Concentration (ng/mL) (y)	Concentration (ng/mL)
DSP20359	0.390062	0.408184	6.27865	2.60103	26.0103
	0.426306
DSP20371	0.347175	0.303864	20.1572	4.58579	45.8579
	0.260553
DSP20376	0.258132	0.275495	8.91283	5.2173	52.173
	0.292857
DSP20383	0.26446	0.286772	11.0033	4.96156	49.6156
	0.309085
DSP19916	0.22648	0.277004	25.7946	5.18271	51.8271
	0.327528
DSP19939	0.309056	0.3197	4.70822	4.25033	42.5033
	0.330343
DSP19952	0.282094	0.28687	2.35447	4.95936	49.5936
	0.291646
DSP19956	0.315342	0.311866	1.57629	4.41475	44.1475
	0.30839
DSP19981	0.375876	0.358372	6.90746	3.48254	34.8254
	0.340868
DSP19989	0.237966	0.253251	8.53555	5.73991	57.3991
	0.268536
DSP20018	0.211047	0.248108	21.1247	5.86417	58.6417
	0.285169
DSP20034	0.218935	0.253451	19.259	5.73511	57.3511
	0.287966
DSP20082	0.250313	0.268402	9.53134	5.38131	53.8131
	0.286492
DSP20092	0.21358	0.235812	13.333	6.16651	61.6651
	0.258044
DSP20117	0.308333	0.315444	3.18767	4.33929	43.3929
	0.322554
DSP20121	0.296086	0.301313	2.45327	4.64097	46.4097
	0.30654
DSP20123	0.256036	0.267008	5.81157	5.41384	54.1384
	0.277981
DSP20150	0.285355	0.262538	12.2907	5.51878	55.1878
	0.239721
DSP20155	0.290958	0.294416	1.66085	4.79175	47.9175
	0.297873
DSP20161	0.285048	0.277271	3.96691	5.17661	51.7661
	0.269493
DSP20164	0.262951	0.247701	8.70676	5.87407	58.7407
	0.232451
DSP20187	0.286619	0.2657	11.1343	5.44445	54.4445
	0.244781
DSP20194	0.314837	0.298689	7.64586	4.69806	46.9806
	0.282541
DSP20214	0.246424	0.290391	21.412	4.88082	48.8082
	0.334357
DSP20220	0.259074	0.304686	21.1713	4.56807	45.6807
	0.350299
DSP20236	0.304469	0.311649	3.25817	4.41935	44.1935
	0.318829
DSP20257	0.263393	0.264615	0.653312	5.4699	54.699
	0.265838
DSP20271	0.286316	0.292042	2.77283	4.84419	48.4419
	0.297768
DSP20274	0.221521	0.249047	15.6304	5.8414	58.414
	0.276572
DSP20290	0.241855	0.257105	8.38817	5.64765	56.4765
	0.272354
DSP20294	0.230805	0.258837	15.3159	5.6064	56.064
	0.286869
DSP20296	0.321375	0.332671	4.80184	3.98468	39.8468
	0.343966
DSP20128	0.285902	0.289813	1.90845	4.89366	48.9366
	0.293724
Control
Samples	O.D.	O.D. mean (x)	%CV	Concentration (ng/mL) (y)	Concentration (ng/mL)
nP19460	0.276888	0.319167	18.7334	4.26143	42.6143
	0.361445
nP20231	0.287466	0.310232	10.3777	4.44943	44.4943
	0.332997
nP20045	0.260936	0.287047	12.8643	4.95539	49.5539
	0.313159
nP19946	0.328655	0.316158	5.59015	4.32431	43.2431
	0.303661
nP20273	0.325019	0.328752	1.60569	4.06408	40.6408
	0.332485
nP19458	0.348654	0.359741	4.35838	3.4567	34.567
	0.370827

## Sheet: Plate 4
Standard
Samples	O.D.	O.D. mean (x)	%CV	Concentration (ng/mL) (y)
STD1	0.300142	0.24793	29.7821	10
	0.195719
STD2	0.490419	0.454701	11.109	5
	0.418983
STD3	0.761667	0.718807	8.43248	2.5
	0.675947
STD4	1.23055	1.20029	3.56579	1.25
	1.17002
STD5	1.55041	1.56476	1.29621	0.625
	1.5791
STD6	1.78287	1.71613	5.50015	0.313
	1.64939
STD7	1.79795	1.77622	1.7305	0.156
	1.75448
STD8	1.72622	1.74295	1.35675	0
	1.75967
						y=a+bx+cx^2
						a	13.049
						b	-18.074
						c	6.2083
						R^2	0.9456
DS
Samples	O.D.	O.D. mean (x)	%CV	Concentration (ng/mL) (y)	Concentration (ng/mL)
DSP20379	0.798405	0.817607	3.32147	2.4217	24.217
	0.83681
DSP20388	0.640973	0.692255	10.4765	3.5123	35.123
	0.743538
DSP20195	0.734453	0.679041	11.5404	3.63863	36.3863
	0.62363
DSP20255	0.686619	0.655858	6.63303	3.86552	38.6552
	0.625096
DSP20312	0.593196	0.629172	8.08631	4.13495	41.3495
	0.665147
DSP20264	0.668912	0.659903	1.93068	3.82545	38.2545
	0.650894
DSP20288	0.723651	0.717375	1.23727	3.27812	32.7812
	0.711099
DSP19596	0.635239	0.594854	9.60112	4.49442	44.9442
	0.554469
DSP20318	0.510842	0.515539	1.2884	5.38119	53.8119
	0.520236
DSP20104	0.500111	0.502389	0.641213	5.53577	55.3577
	0.504667
DSP20132	0.495516	0.55362	14.8427	4.94568	49.4568
	0.611725
DSP20235	0.685305	0.676086	1.92851	3.66719	36.6719
	0.666866
DSP20279	0.527369	0.556776	7.46919	4.91041	49.1041
	0.586182
DSP20350	0.510712	0.471805	11.662	5.90356	59.0356
	0.432899
DSP20366	0.554914	0.542915	3.12568	5.06629	50.6629
	0.530915
Control
Samples	O.D.	O.D. mean (x)	%CV	Concentration (ng/mL) (y)	Concentration (ng/mL)
nP19568	0.655821	0.627718	6.33161	4.14988	41.4988
	0.599614
nP19647	0.669421	0.665923	0.742739	3.7662	37.662
	0.662426
nP19737	0.527894	0.566988	9.75111	4.79708	47.9708
	0.606082
nP19533	0.665208	0.715639	9.96592	3.29406	32.9406
	0.76607
nP19629	0.732925	0.784461	9.29085	2.69111	26.9111
	0.835997
nP19415	0.694133	0.719129	4.91553	3.26207	32.6207
	0.744124
nP19474	0.661599	0.644868	3.66905	3.9754	39.754
	0.628138
nP19576	0.784991	0.775128	1.79941	2.76943	27.6943
	0.765266
nP19418	0.71995	0.705589	2.87839	3.38702	33.8702
	0.691228
nP19416	0.617398	0.614087	0.762531	4.29116	42.9116
	0.610775
nP19567	0.560739	0.535764	6.5924	5.14765	51.4765
	0.510789

## Sheet: Plate 5
Standard
Samples	O.D.	O.D. mean (x)	%CV	Concentration (ng/mL) (y)
STD1	0.159345	0.168419	7.61935	10
	0.177493
STD2	0.282362	0.289249	3.36739	5
	0.296136
STD3	0.528439	0.512336	4.44473	2.5
	0.496234
STD4	0.76159	0.772809	2.05302	1.25
	0.784028
STD5	0.886376	0.901066	2.30566	0.625
	0.915757
STD6	0.972913	0.990447	2.50362	0.313
	1.00798
STD7	1.00507	1.04027	4.78492	0.156
	1.07547
STD8*	0.921225	0.907541	2.13227	0
	0.893858
						y=a+bx+cx^2
						a	13.566
						b	-29.808
						c	16.695
						R^2	0.9518
DS
Samples	O.D.	O.D. mean (x)	%CV	Concentration (ng/mL) (y)	Concentration (ng/mL)
DSP19529	0.482222	0.498625	4.65215	2.85382	28.5382
	0.515027
DSP19759	0.451747	0.453125	0.430221	3.4871	34.871
	0.454504
DSP19761	0.34829	0.371475	8.82675	4.79688	47.9688
	0.39466
DSP19770	0.363808	0.387377	8.60477	4.52433	45.2433
	0.410947
DSP19944	0.330463	0.366776	14.0013	4.87904	48.7904
	0.403088
DSP19966	0.363381	0.367796	1.6978	4.86113	48.6113
	0.372212
DSP20140	0.343033	0.37984	13.7041	4.65245	46.5245
	0.416648
DSP19997	0.442857	0.436582	2.03243	3.73449	37.3449
	0.430308
DSP20029	0.40885	0.422085	4.4342	3.95881	39.5881
	0.435319
DSP20068	0.417754	0.417507	0.0835178	4.03109	40.3109
	0.417261
DSP20075	0.368364	0.363922	1.72613	4.92928	49.2928
	0.35948
DSP20098	0.378095	0.376477	0.607928	4.71024	47.1024
	0.374859
DSP20124	0.32271	0.336213	5.67987	5.43135	54.3135
	0.349716
DSP20126	0.42447	0.435408	3.5527	3.75239	37.5239
	0.446347
DSP20146	0.414566	0.397756	5.97653	4.351	43.51
	0.380947
DSP20157	0.505599	0.488188	5.0436	2.99297	29.9297
	0.470778
DSP20158	0.394831	0.385757	3.32653	4.55171	45.5171
	0.376683
DSP20162	0.399287	0.370818	10.8573	4.80832	48.0832
	0.34235
DSP20168	0.355582	0.333432	9.3946	5.48316	54.8316
	0.311282
DSP20212	0.385155	0.38971	1.65298	4.48506	44.8506
	0.394265
DSP20216	0.402098	0.383984	6.67168	4.58178	45.8178
	0.365869
DSP20224	0.403616	0.396785	2.43498	4.36707	43.6707
	0.389953
DSP20237	0.359971	0.369745	3.73821	4.82704	48.2704
	0.379518
DSP20240	0.4277	0.427869	0.0558281	3.86847	38.6847
	0.428038
DSP20316	0.353902	0.349567	1.75371	5.18619	51.8619
	0.345232
DSP20329	0.321655	0.30772	6.40402	5.97436	59.7436
	0.293785
DSP20337	0.331707	0.350711	7.66326	5.16546	51.6546
	0.369715
DSP20347	0.345458	0.349084	1.46882	5.19495	51.9495
	0.352709
DSP20351	0.35026	0.343943	2.59748	5.28871	52.8871
	0.337626
DSP20361	0.339515	0.374603	13.2464	4.74261	47.4261
	0.40969
DSP20365	0.353741	0.320264	14.7827	5.73197	57.3197
	0.286787
Control
Samples	O.D.	O.D. mean (x)	%CV	Concentration (ng/mL) (y)	Concentration (ng/mL)
nP19783	0.462085	0.477027	4.42971	3.1458	31.458
	0.491969
nP19645	0.458937	0.45532	1.12328	3.45496	34.5496
	0.451704
nP19419	0.392701	0.401618	3.1399	4.28742	42.8742
	0.410535
nP19417	0.35309	0.391123	13.7519	4.46135	44.6135
	0.429156
nP20398	0.369206	0.403698	12.0833	4.25338	42.5338
	0.438191
nP19718	0.447543	0.465092	5.3362	3.31384	33.1384
	0.482641
nP19856	0.422017	0.422645	0.210246	3.95	39.5
	0.423274

## Sheet: Plate 6
Standard
Samples	O.D.	O.D. mean (x)	%CV	Concentration (ng/mL) (y)
STD1	0.160278	0.172273	9.84755	10
	0.184269
STD2	0.324068	0.265577	31.1471	5
	0.207086
STD3	0.505833	0.467169	11.7044	2.5
	0.428505
STD4	0.741267	0.749978	1.64247	1.25
	0.758688
STD5	0.987322	0.907244	12.4826	0.625
	0.827166
STD6	1.08771	1.06427	3.11519	0.313
	1.04083
STD7	1.22818	1.1808	5.67462	0.156
	1.13342
STD8	1.07108	1.01707	7.51041	0
	0.963052
						y=a+bx+cx^2
						a	12.632
						b	-26.493
						c	13.883
						R^2	0.922
DS
Samples	O.D.	O.D. mean (x)	%CV	Concentration (ng/mL) (y)	Concentration (ng/mL)
DSP19689	0.507829	0.504312	0.986108	2.80213	28.0213
	0.500796
DSP19776	0.335991	0.341972	2.47329	5.19568	51.9568
	0.347952
DSP19843	0.348242	0.334692	5.72528	5.32016	53.2016
	0.321143
DSP19891	0.41583	0.403778	4.22132	4.19815	41.9815
	0.391726
DSP19971	0.456153	0.456964	0.251198	3.42464	34.2464
	0.457776
DSP20013	0.401517	0.381574	7.39137	4.54431	45.4431
	0.361631
DSP20066	0.291667	0.314129	10.1126	5.67971	56.7971
	0.336591
DSP20209	0.349867	0.374257	9.21612	4.66138	46.6138
	0.398646
