# Supplementary material for: One-carbon pathway metabolites are altered in the plasma of subjects with Down syndrome: Relation to chromosomal dosage
Source: Front Med (Lausanne). 2022 Dec 1;9:1006891. doi: 10.3389/fmed.2022.1006891 (PMC9751312; doi:10.3389/fmed.2022.1006891)
Supplement: Supplementary file 7 [file Table_3.xlsx]

## Sheet: Plate 1
Supplementary Table 3. Analysis of 5-formyl-THF ELISA assays. Totally six 5-formyl-THF ELISA assays were performed and each assay is shown in a different Excel sheet named Plate 1, Plate 2, Plate 3, Plate 4, Plate 5, Plate 6. The table "Standard" shows the two absorbance (O.D.) detected for each standard sample. In the "O.D. mean" column, the average O.D. is reported. The "%CV" column represent t…
Standard
Samples	O.D.	O.D. mean (x)	%CV	Concentration (pg/mL)	Log10 Concentration (y)
STD1	0.0525744	0.0486581	11.3825	150000	5.17609
	0.0447418
STD2	0.0682694	0.0659836	4.89915	30000	4.47712
	0.0636977
STD3	0.130439	0.133659	3.40769	7500	3.87506
	0.13688
STD4	0.380401	0.302721	36.2895	1875	3.273
	0.225041
STD5	0.607226	0.559487	12.0669	468.8	2.67099
	0.511748
STD6	0.820577	0.803006	3.09444	117.2	2.06893
	0.785436
STD7	1.0968	1.10254	0.736095	0
	1.10828
							y=a+bx+cx^2
							a	5.0957
							b	-7.1947
							c	4.4074
							R^2	0.9433
DS
Samples	O.D.	O.D. mean (x)	%CV	Log10 Concentration (y)	Concentration (pg/mL)
DSP20384	0.752916	0.748406	0.852123	2.17978	151.279
	0.743897
DSP19970	0.851568	0.909808	9.05288
	0.968048
DSP19913	0.790716	0.830535	6.78019
	0.870353
DSP20286	0.6345	0.678733	9.21645	2.24281	174.91
	0.722966
DSP19873	0.549319	0.601159	12.1952	2.36334	230.856
	0.652999
DSP20330	0.670049	0.679883	2.04556	2.24143	174.352
	0.689717
DSP20115	0.701943	0.701075	0.175007	2.21794	165.173
	0.700208
DSP20192	0.651905	0.632018	4.44997	2.30904	203.724
	0.612131
DSP20333	0.943304	0.860323	13.6406
	0.777342
DSP20282	0.857117	0.889182	5.09983
	0.921247
DSP20047	0.819098	0.837726	3.14462
	0.856353
DSP20230	0.905258	0.835352	11.8348
	0.765445
DSP20078	0.644676	0.725602	15.7728	2.1957	156.928
	0.806529
DSP20128	0.633925	0.592814	9.80738	2.37947	239.589
	0.551703
DSP20195	0.645707	0.656227	2.26724	2.27232	187.206
	0.666748
DSP20275	0.742878	0.814929	12.5036
	0.886979
DSP20232	0.777217	0.854525	12.7942
	0.931833
DSP20331	0.607767	0.663403	11.8604	2.26243	182.99
	0.71904
DSP19895	0.545141	0.687321	29.2547	2.23273	170.896
	0.829502
DSP20255	0.541212	0.673968	27.8566	2.24869	177.292
	0.806724
DSP20302	0.720128	0.750691	5.75765	2.17844	150.812
	0.781253
DSP20299	0.887287	0.946137	8.79645
	1.00499
DSP20110	0.774969	0.761963	2.41409	2.17249	148.76
	0.748956
DSP20373	0.743571	0.702334	8.30346	2.21667	164.691
	0.661097
DSP20191	0.706385	0.687632	3.85687	2.23238	170.757
	0.668879
DSP20037	0.689398	0.685195	0.867584	2.23517	171.857
	0.680991
DSP20312	0.585255	0.575885	2.30109	2.41407	259.457
	0.566515
DSP20267	0.722502	0.63515	19.4496	2.304	201.372
	0.547798
Control
Samples	O.D.	O.D. mean (x)	%CV	Log10 Concentration (y)	Concentration (pg/mL)
nP19821	0.669487	0.746058	14.5146	2.18121	151.777
	0.822628
nP20284	0.646636	0.710109	12.6408	2.20913	161.857
	0.773581
nP20399	0.618214	0.700406	16.5955	2.21862	165.433
	0.782597
nP19365	0.582966	0.670174	18.4028	2.25351	179.27
	0.757383
nP19474	0.825717	0.772359	9.77003	2.16799	147.229
	0.719001
nP19444	0.67751	0.689465	2.45231	2.23032	169.948
	0.701421

## Sheet: Plate 2
Standard
Samples	O.D.	O.D. mean (x)	%CV	Concentration (pg/mL)	Log10 Concentration (y)
STD1	0.0488129	0.0487892	0.0687492	150000	5.17609
	0.0487655
STD2	0.0571965	0.0577943	1.46276	30000	4.47712
	0.058392
STD3	0.0842775	0.082149	3.66414	7500	3.87506
	0.0800206
STD4	0.184639	0.18246	1.68865	1875	3.273
	0.180282
STD5	0.359884	0.382689	8.4274	468.8	2.67099
	0.405493
STD6	0.579692	0.59079	2.65661	117.2	2.06893
	0.601888
STD7	0.818158	0.807817	1.81025	0
	0.797477
							y=a+bx+cx^2
							a	5.1602
							b	-11.116
							c	10.211
							R^2	0.9089
DS
Samples	O.D.	O.D. mean (x)	%CV	Log10 Concentration (y)	Concentration (pg/mL)
DSP20091	0.570764	0.558358	3.14241	2.13691	137.06
	0.545951
DSP20207	0.613363	0.637321	5.31635
	0.661279
DSP20200	0.602237	0.650739	10.5407
	0.699242
DSP20374	0.57023	0.648288	17.028
	0.726346
DSP20113	0.697677	0.637206	13.4209
	0.576735
DSP20107	0.555352	0.543933	2.96877	2.1349	136.427
	0.532515
DSP20077	0.484128	0.538642	14.3128	2.13523	136.529
	0.593156
DSP20096	0.542131	0.551287	2.34885	2.13539	136.582
	0.560443
DSP20264	0.765234	0.767617	0.438974
	0.77
DSP20189	0.622886	0.588565	8.24673	2.15489	142.854
	0.554244
DSP20265	0.664693	0.666187	0.317316	2.28656	193.446
	0.667682
DSP20381	0.570209	0.595653	6.04101
	0.621097
DSP20086	0.593933	0.566086	6.95685	2.13974	137.955
	0.538239
DSP20080	0.526303	0.533345	1.86707	2.13613	136.813
	0.540386
DSP20353	0.593836	0.632925	8.73398
	0.672014
DSP19948	0.675701	0.629022	10.4949
	0.582342
DSP20327	0.687899	0.667862	4.24298
	0.647824
DSP20242	0.624901	0.608515	3.80819
	0.592129
DSP20062	0.588708	0.6312	9.52022
	0.673691
DSP20363	0.601946	0.613049	2.56126
	0.624152
DSP20060	0.619076	0.609829	2.14447
	0.600582
DSP19489	0.414619	0.403564	3.8739	2.33719	217.363
	0.39251
DSP19957	0.856548	0.822553	5.84466
	0.788559
DSP20136	0.599373	0.645927	10.1928
	0.692482
DSP20127	0.599874	0.647267	10.3549
	0.69466
DSP20205	0.554137	0.627135	16.4612
	0.700132
DSP20139	0.526131	0.497947	8.00463	2.15685	143.5
	0.469762
DSP20178	0.569314	0.610114	9.45734
	0.650915
Control
Samples	O.D.	O.D. mean (x)	%CV	Log10 Concentration (y)	Concentration (pg/mL)
nP19968	0.692376	0.733991	8.0182
	0.775606
nP19461	0.663743	0.742677	15.0306
	0.82161
nP19653	0.476955	0.605643	30.0495
	0.734331
nP19454	0.632514	0.640337	1.72762
	0.648159
nP19467	0.382022	0.469979	26.4673	2.19132	155.354
	0.557937
nP19487	0.447995	0.530962	22.0983	2.13672	136.999
	0.613929

## Sheet: Plate 3
Standard
Samples	O.D.	O.D. mean (x)	%CV	Concentration (pg/mL)	Log10 Concentration (y)
STD1	0.0463208	0.0449361	4.35765	150000	5.17609
	0.0435515
STD2	0.0589314	0.0587959	0.325976	30000	4.47712
	0.0586603
STD3	0.100066	0.0959697	6.03682	7500	3.87506
	0.0918731
STD4	0.198641	0.213701	9.96601	1875	3.273
	0.22876
STD5	0.397368	0.427338	9.91794	468.8	2.67099
	0.457307
STD6	0.5613	0.660559	21.2507	117.2	2.06893
	0.759818
STD7	0.825375	0.918615	14.3544	0
	1.01186
							y=a+bx+cx^2
							a	5.1279
							b	-9.7187
							c	7.8968
							R^2	0.9282
DS
Samples	O.D.	O.D. mean (x)	%CV	Log10 Concentration (y)	Concentration (pg/mL)
DSP20359	0.32306	0.33387	4.57916	2.76337	579.917
	0.344681
DSP20371	0.766277	0.823364	9.80531
	0.880452
DSP20376	0.704279	0.760306	10.4214
	0.816333
DSP20383	0.748268	0.811258	10.9806
	0.874248
DSP19826	0.648452	0.712079	12.6366
	0.775706
DSP19916	0.650516	0.663365	2.73928
	0.676215
DSP19939	0.611239	0.616344	1.17129	2.13767	137.301
	0.621449
DSP19952	0.638479	0.640417	0.428121	2.14263	138.875
	0.642356
DSP19956	0.514224	0.49962	4.13385	2.24344	175.164
	0.485015
DSP19981	0.698496	0.678316	4.20743
	0.658135
DSP19989	0.589106	0.54897	10.3394	2.17247	148.754
	0.508834
DSP20018	0.677598	0.709308	6.32232
	0.741018
DSP20034	0.582664	0.634618	11.5777	2.1406	138.228
	0.686572
DSP20082	0.419582	0.45656	11.454	2.3368	217.168
	0.493537
DSP20092	0.539438	0.555646	4.12503	2.16582	146.494
	0.571853
DSP20117	0.577656	0.601561	5.61967	2.13917	137.774
	0.625465
DSP20121	0.594942	0.591172	0.90196	2.14228	138.767
	0.587401
DSP20123	0.684149	0.68865	0.924378
	0.693152
DSP20140	0.562061	0.630929	15.4366	2.13958	137.905
	0.699797
DSP20150	0.665544	0.623562	9.5213	2.1382	137.467
	0.58158
DSP20155	0.619621	0.678303	12.2349
	0.736986
DSP20161	0.618115	0.678088	12.5079
	0.738061
DSP20164	0.594233	0.624108	6.76968	2.13827	137.49
	0.653984
DSP20187	0.511872	0.578094	16.2001	2.14863	140.809
	0.644316
DSP20194	0.532826	0.566936	8.50889	2.15618	143.278
	0.601047
DSP20214	0.767762	0.743306	4.65288
	0.718851
DSP20220	0.675989	0.649628	5.73882	2.14694	140.262
	0.623266
DSP20236	0.644464	0.646055	0.34836	2.14511	139.671
	0.647647
DSP20257	0.617359	0.612823	1.04693	2.13772	137.314
	0.608286
DSP20271	0.477394	0.571605	23.3089	2.15278	142.161
	0.665817
DSP20274	0.479898	0.484292	1.28305	2.27332	187.636
	0.488686
DSP20290	0.506496	0.542063	9.2793	2.18009	151.387
	0.57763
DSP20294	0.571029	0.517771	14.5467	2.21287	163.255
	0.464513
DSP20296	0.707127	0.742773	6.78687
	0.778418
Control
Samples	O.D.	O.D. mean (x)	%CV	Log10 Concentration (y)	Concentration (pg/mL)
nP19460	0.648249	0.650565	0.503409	2.14745	140.428
	0.652881
nP20231	0.596849	0.607799	2.54779	2.13812	137.441
	0.618749
nP20045	0.659685	0.642456	3.7925	2.14346	139.144
	0.625227
nP19946	0.596587	0.606755	2.37012	2.13825	137.483
	0.616924
nP20272	0.575777	0.577418	0.401926	2.14903	140.939
	0.579059
nP19458	0.512855	0.505496	2.05882	2.23298	170.992
	0.498137

## Sheet: Plate 4
Standard
Samples	O.D.	O.D. mean (x)	%CV	Concentration (pg/mL)	Log10 Concentration (y)
STD1	0.0467933	0.0467654	0.0841639	150000	5.17609
	0.0467376
STD2	0.0640962	0.0670839	6.2984	30000	4.47712
	0.0700716
STD3	0.111061	0.117534	7.78881	7500	3.87506
	0.124007
STD4	0.269979	0.269526	0.237725	1875	3.273
	0.269073
STD5	0.644043	0.670004	5.47964	468.8	2.67099
	0.695965
STD6	1.17647	1.15553	2.56232	117.2	2.06893
	1.13459
STD7	1.54467	1.50311	3.90993	0
	1.46155
							y=a+bx+cx^2
							a	4.9003
							b	-5.6887
							c	2.8625
							R^2	0.9048
DS
Samples	O.D.	O.D. mean (x)	%CV	Log10 Concentration (y)	Concentration (pg/mL)
DSP20379	1.16406	1.03122	18.2176	2.07802	119.681
	0.898381
DSP20388	1.34084	1.29062	5.50386
	1.24039
DSP20001	1.04378	1.11489	9.02099	2.11606	130.635
	1.18601
DSP20085	0.970743	1.04358	9.8701	2.08112	120.536
	1.11641
DSP20103	1.26572	1.27262	0.767164
	1.27952
DSP20104	1.14335	1.1767	4.00784
	1.21004
DSP20112	1.29478	1.18975	12.4844
	1.08472
DSP20132	1.22046	1.08969	16.9718	2.10038	126.003
	0.958917
DSP20235	1.19675	1.16248	4.16854
	1.12822
DSP20279	0.916117	0.915583	0.0824703	2.09143	123.434
	0.915049
DSP20350	1.04707	1.10322	7.19762	2.10835	128.335
	1.15937
DSP20366	1.03303	1.044	1.48645	2.08124	120.57
	1.05498
Control
Samples	O.D.	O.D. mean (x)	%CV	Log10 Concentration (y)	Concentration (pg/mL)
nP19481	1.23688	1.25964	2.55528
	1.2824
nP19367	1.17416	1.15976	1.75502
	1.14537
nP19420	1.1993	1.14532	6.66484	2.13983	137.984
	1.09135
nP19469	1.10892	1.07279	4.76326	2.09191	123.569
	1.03666

## Sheet: Plate 5
Standard
Samples	O.D.	O.D. mean (x)	%CV	Concentration (pg/mL)	Log10 Concentration (y)
STD1	0.0550033	0.0543996	1.56947	150000	5.17609
	0.0537958
STD2	0.0646574	0.069552	9.95213	30000	4.47712
	0.0744465
STD3	0.113571	0.111699	2.37018	7500	3.87506
	0.109827
STD4	0.241614	0.234313	4.40641	1875	3.273
	0.227013
STD5	0.484337	0.470231	4.24233	468.8	2.67099
	0.456125
STD6	0.719278	0.752947	6.32379	117.2	2.06893
	0.786615
STD7	1.09586	1.08352	1.6102	0
	1.07119
							y=a+bx+cx^2
							a	5.1737
							b	-8.9489
							c	6.5462
							R^2	0.9283
DS
Samples	O.D.	O.D. mean (x)	%CV	Log10 Concentration (y)	Concentration (pg/mL)
DSP19529	0.693167	0.650495	9.27716	2.12247	132.577
	0.607822
DSP19759	0.533907	0.526082	2.10363	2.27759	189.49
	0.518256
DSP19761	0.850145	0.82864	3.67014
	0.807135
DSP19770	0.688001	0.721879	6.63692	2.12496	133.341
	0.755757
DSP19944	0.737544	0.790175	9.41957
	0.842806
DSP19966	0.748118	0.783098	6.31702
	0.818077
DSP19997	0.754207	0.728717	4.94676	2.1287	134.494
	0.703227
DSP20029	0.685985	0.645033	8.97869	2.12503	133.36
	0.60408
DSP20068	0.833899	0.818045	2.74075
	0.802192
DSP20075	0.750352	0.754624	0.800443
	0.758895
DSP20098	0.751447	0.769506	3.31897
	0.787566
DSP20124	0.669797	0.71116	8.2255	2.12033	131.926
	0.752523
DSP20126	0.7559	0.776088	3.67873
	0.796276
DSP20146	0.669284	0.719227	9.82028	2.12368	132.946
	0.76917
DSP20157	0.693877	0.670676	4.89224	2.11641	130.74
	0.647475
DSP20158	0.733141	0.739489	1.21387	2.13584	136.721
	0.745836
DSP20162	0.729719	0.719965	1.91611	2.12403	133.053
	0.71021
DSP20168	0.681834	0.726574	8.70832	2.12746	134.111
	0.771314
DSP20212	0.658421	0.719103	11.934	2.12362	132.929
	0.779785
DSP20216	0.692532	0.737027	8.53762	2.13407	136.167
	0.781521
DSP20224	0.679886	0.830686	25.6732
	0.981486
DSP20237	0.601498	0.665747	13.6482	2.1174	131.038
	0.729997
DSP20240	0.75925	0.705131	10.854	2.11839	131.337
	0.651013
DSP20288	0.85027	0.851925	0.274725
	0.85358
DSP20316	0.770603	0.742697	5.31381	2.13825	137.485
	0.714791
DSP20329	0.790157	0.794669	0.803095
	0.799182
DSP20337	0.679858	0.698385	3.75161	2.11678	130.851
	0.716912
DSP20347	0.775695	0.768013	1.41455
	0.760331
DSP20351	0.699909	0.688758	2.28961	2.11551	130.47
	0.677607
DSP20361	0.624899	0.66337	8.20145	2.11799	131.216
	0.701841
DSP20365	0.63339	0.634168	0.173555	2.13127	135.292
	0.634946
Control
Samples	O.D.	O.D. mean (x)	%CV	Log10 Concentration (y)	Concentration (pg/mL)
nP20398	0.863567	0.889343	4.09896
	0.91512
nP19856	0.723869	0.721359	0.492127	2.1247	133.261
	0.718849
nP20343	0.80859	0.878815	11.3008
	0.94904
nP19606	0.559726	0.618526	13.444	2.14298	138.989
	0.677325
nP19854	0.702922	0.720846	3.51646	2.12445	133.184
	0.73877
nP20228	0.715108	0.700657	2.91682	2.11725	130.994
	0.686206
nP19494	0.716531	0.71172	0.95599	2.12054	131.988
	0.706908

## Sheet: Plate 6
Standard
Samples	O.D.	O.D. mean (x)	%CV	Concentration (pg/mL)	Log10 Concentration (y)
STD1	0.0578572	0.0577921	0.159233	150000	5.17609
	0.057727
STD2	0.10212	0.100186	2.72983	30000	4.47712
	0.0982521
STD3	0.232585	0.228349	2.62308	7500	3.87506
	0.224114
STD4	0.597566	0.571596	6.42543	1875	3.273
	0.545626
STD5	1.24119	1.20949	3.70647	468.8	2.67099
	1.17779
STD6	2.06735	2.04741	1.37703	117.2	2.06893
	2.02748
STD7	2.37194	2.31648	3.38612	0
	2.26101
							y=a+bx+cx^2
							a	4.8916
							b	-3.0419
							c	0.829
							R^2	0.93307
DS
Samples	O.D.	O.D. mean (x)	%CV	Log10 Concentration (y)	Concentration (pg/mL)
DSP19971	1.84734	1.85507	0.589218	2.10149	126.324
	1.8628
DSP20209	1.86367	1.93508	5.21854	2.1095	128.677
	2.00649
