# Supplementary material for: One-carbon pathway metabolites are altered in the plasma of subjects with Down syndrome: Relation to chromosomal dosage
Source: Front Med (Lausanne). 2022 Dec 1;9:1006891. doi: 10.3389/fmed.2022.1006891 (PMC9751312; doi:10.3389/fmed.2022.1006891)
Supplement: Supplementary file 8 [file Table_4.xlsx]

## Sheet: Plate 1
Supplementary Table 4. Analysis of SAH ELISA assays. Totally six SAH ELISA assays were performed and each assay is shown in a different Excel sheet named Plate 1, Plate 2, Plate 3, Plate 4, Plate 5, Plate 6. The table "Standard" shows the two absorbance (O.D.) detected for each standard sample. In the "O.D. mean" column, the average O.D. is reported. The "%CV" column represent the Coefficient of …
Standard
Samples	O.D.	O.D. mean	%CV	O.D. mean without background (x)	Concentration (ng/mL) (y)
STD1	2.29451	2.16588	8.39915	2.11409	20
	2.03724
STD2	1.28286	1.26045	2.51344	1.20867	10
	1.23805
STD3	0.695724	0.685025	2.2086	0.63324	5
	0.674327
STD4	0.44816	0.458507	3.1916	0.406722	2.5
	0.468855
STD5	0.328621	0.304088	11.4096	0.252302	1.25
	0.279555
STD6	0.269226	0.242884	15.3382	0.191098	0.625
	0.216541
STD7	0.18078	0.184616	2.93912	0.132831	0.312
	0.188453
STD8	0.048734	0.0517858	8.33415
	0.0548376
						y=a+bx+cx^2
						a	-0.8479
						b	8.1888
						c	0.7829
						R^2	0.9994
DS
Samples	O.D.	O.D. mean	%CV	O.D. mean without background (x)	Concentration (y)	Concentration (ng/mL)
DSP20203	0.259572	0.267349	4.11392	0.215563	0.953686	4.76843
	0.275126
DSP20386	0.274602	0.261276	7.21304	0.20949	0.901933	4.50966
	0.24795
DSP19970	0.241187	0.237231	2.35818	0.185445	0.697596	3.48798
	0.233275
DSP19913	0.192784	0.181115	9.11091	0.12933
	0.169447
DSP20286	0.16252	0.173905	9.25833	0.12212
	0.18529
DSP19873	0.182426	0.206152	16.276	0.154366	0.434829	2.17414
	0.229878
DSP20330	0.199724	0.295792	45.9308	0.244006	1.19683	5.98414
	0.391859
DSP20115	0.239817	0.233341	3.92515	0.181555	0.664622	3.32311
	0.226864
DSP20192	0.37183	0.302585	32.3633	0.2508	1.25509	6.27546
	0.233341
DSP20333	0.342239	0.257743	46.3623	0.205957	0.87185	4.35925
	0.173247
DSP20282	0.272562	0.224875	29.9897	0.17309	0.592953	2.96476
	0.177189
DSP20047	0.388886	0.331275	24.5941	0.27949	1.50194	7.5097
	0.273664
DSP20230	0.326954	0.303108	11.1259	0.251322	1.25957	6.29787
	0.279261
DSP20078	0.229088	0.240881	6.92334	0.189095	0.728553	3.64276
	0.252673
DSP20128	0.335761	0.297945	17.95	0.246159	1.21528	6.07642
	0.260128
DSP20195	0.210777	0.23227	13.0866	0.180485	0.655556	3.27778
	0.253764
DSP20089	0.284438	0.238953	26.9195	0.187167	0.712201	3.561
	0.193468
DSP20275	0.292793	0.238161	32.4409	0.186375	0.705485	3.52743
	0.183529
DSP20021	0.224461	0.224702	0.151285	0.172916	0.591484	2.95742
	0.224942
DSP20331	0.338137	0.319033	8.46817	0.267247	1.39645	6.98226
	0.29993
DSP20174	0.313177	0.253929	32.9969	0.202143	0.839401	4.197
	0.194681
DSP19895	0.221713	0.234899	7.93865	0.183113	0.677828	3.38914
	0.248085
DSP20255	0.218733	0.210523	5.51474	0.158737	0.471696	2.35848
	0.202314
DSP20008	0.257922	0.307592	22.8366	0.255806	1.29807	6.49036
	0.357261
DSP20302	0.343282	0.346515	1.31948	0.294729	1.63358	8.16792
	0.349748
DSP20299	0.216453	0.209353	4.79598	0.157568	0.461827	2.30913
	0.202254
DSP20110	0.315339	0.277033	19.5547	0.225247	1.03632	5.18161
	0.238726
DSP20373	0.25991	0.261314	0.759603	0.209528	0.902252	4.51126
	0.262717
DSP20191	0.272165	0.240419	18.6739	0.188633	0.724638	3.62319
	0.208673
DSP20037	0.338565	0.284207	27.0486	0.232421	1.09764	5.48821
	0.229849
DSP20312	0.245976	0.242008	2.31856	0.190222	0.738123	3.69061
	0.238041
DSP20367	0.20871	0.182811	20.0349	0.131026
	0.156913
DSP20267	0.179224	0.171207	6.62169	0.119422
	0.163191
Control
Samples	O.D.	O.D. mean	%CV	O.D. mean without background (x)	Concentration (y)	Concentration (ng/mL)
nP19821	0.167309	0.184964	13.4992	0.133179	0.25656	1.2828
	0.20262
nP20284	0.165729	0.169894	3.46759	0.118109
	0.17406
nP20399	0.153689	0.171474	14.6684	0.119688
	0.18926
nP19365	0.169855	0.162449	6.44733	0.110663
	0.155043
nP19474	0.196557	0.192767	2.78031	0.140981	0.322129	1.61064
	0.188977
nP19444	0.196789	0.195755	0.746954	0.143969	0.34726	1.7363
	0.194721

## Sheet: Plate 2
Standard
Samples	O.D.	O.D. mean	%CV	O.D. mean without background (x)	Concentration (ng/mL) (y)
STD1	1.17082	1.25907	9.91252	1.20422	20
	1.34732
STD2	0.610296	0.63173	4.79833	0.576878	10
	0.653164
STD3	0.339238	0.362312	9.00659	0.307461	5
	0.385387
STD4	0.222042	0.231034	5.50422	0.176182	2.5
	0.240026
STD5	0.162576	0.17332	8.76662	0.118468	1.25
	0.184064
STD6	0.155188	0.144448	10.5145	0.0895969	0.625
	0.133709
STD7	0.116185	0.143273	26.7375	0.0884213	0.312
	0.170361
STD8	0.050662	0.0548516	10.8017
	0.0590411
						y=a+bx+cx^2
						a	-1.3432
						b	21.619
						c	-3.2407
						R^2	0.9997
DS
Samples	O.D.	O.D. mean	%CV	O.D. mean without background (x)	Concentration (y)	Concentration (ng/mL)
DSP20091	0.180294	0.195129	10.7516	0.140277	1.62568	8.12841
	0.209963
DSP20207	0.214553	0.219636	3.27277	0.164785	2.13128	10.6564
	0.224719
DSP20200	0.173538	0.185517	9.1311	0.130665	1.42632	7.13159
	0.197495
DSP20144	0.189903	0.202742	8.95531	0.14789	1.78316	8.91579
	0.21558
DSP20374	0.160005	0.168479	7.11336	0.113628	1.07148	5.35738
	0.176954
DSP20113	0.172327	0.192923	15.0977	0.138072	1.57999	7.89995
	0.213519
DSP20360	0.224577	0.213272	7.49644	0.158421	2.00037	10.0018
	0.201967
DSP20077	0.319393	0.273998	23.4298	0.219147	3.2389	16.1945
	0.228604
DSP20096	0.172936	0.189569	12.4088	0.134718	1.51044	7.55222
	0.206203
DSP20264	0.174371	0.186194	8.98026	0.131342	1.44039	7.20193
	0.198017
DSP20189	0.135902	0.153347	16.0882	0.0984952	0.754729	3.77364
	0.170792
DSP19993	0.1271	0.167161	33.8922	0.112309	1.04394	5.21971
	0.207222
DSP20381	0.151216	0.175167	19.3366	0.120316	1.21099	6.05496
	0.199118
DSP20086	0.20373	0.179947	18.6911	0.125096	1.31053	6.55266
	0.156164
DSP20080	0.174561	0.205732	21.4273	0.15088	1.84491	9.22455
	0.236903
DSP20353	0.228448	0.234237	3.49492	0.179385	2.43065	12.1532
	0.240026
DSP19948	0.261151	0.232681	17.304	0.17783	2.39882	11.9941
	0.204211
DSP20327	0.159354	0.18698	20.8947	0.132129	1.45671	7.28357
	0.214606
DSP20242	0.225054	0.188118	27.7676	0.133266	1.48033	7.40166
	0.151182
DSP20062	0.225163	0.211372	9.22709	0.156521	1.96123	9.80613
	0.197581
DSP20363	0.148463	0.17235	19.6002	0.117498	1.15226	5.76129
	0.196237
DSP19489	0.17687	0.185454	6.5457	0.130603	1.42502	7.1251
	0.194038
DSP20095	0.182268	0.16684	13.077	0.111989	1.03724	5.18621
	0.151413
DSP19957	0.175332	0.1696	4.77926	0.114749	1.09488	5.47441
	0.163869
DSP20136	0.157159	0.153829	3.06173	0.0989775	0.764847	3.82423
	0.150499
DSP20127	0.189818	0.163315	22.9496	0.108463	0.963547	4.81774
	0.136813
DSP20205	0.143021	0.142237	0.778747	0.0873859
	0.141454
DSP20380	0.232746	0.196162	26.3744	0.141311	1.64708	8.23542
	0.159579
DSP20139	0.282721	0.243216	22.9703	0.188365	2.61407	13.0704
	0.203712
DSP20178	0.124343	0.120658	4.31883	0.0658062
	0.116973
DSP20325	0.124611	0.131745	7.65843	0.0768939
	0.13888
Control
Samples	O.D.	O.D. mean	%CV	O.D. mean without background (x)	Concentration (y)	Concentration (ng/mL)
nP19968	0.161575	0.159493	1.84612	0.104641	0.883558	4.41779
	0.157411
nP19461	0.114458	0.124027	10.9112	0.0691759
	0.133597
nP19653	0.11337	0.125103	13.2639	0.0702517
	0.136837
nP19454	0.124263	0.134218	10.4898	0.0793668
	0.144174
nP19467	0.117774	0.128671	11.9771	0.0738195
	0.139568
nP19487	0.199243	0.187164	9.12649	0.132313	1.46053	7.30266
	0.175086

## Sheet: Plate 3
Standard
Samples	O.D.	O.D. mean	%CV	O.D. mean without background (x)	Concentration (ng/mL) (y)
STD1	1.51754	1.76769	20.0129	1.71397	20
	2.01784
STD2	0.865345	0.925325	9.16707	0.871601	10
	0.985306
STD3	0.547638	0.547373	0.0683227	0.493649	5
	0.547109
STD4	0.343954	0.339501	1.8549	0.285776	2.5
	0.335048
STD5	0.303186	0.29808	2.42225	0.244356	1.25
	0.292975
STD6	0.189001	0.196403	5.32985	0.142679	0.625
	0.203805
STD7*	0.194558	0.205978	7.84051	0.152254	0.312
	0.217397
STD8	0.0476343	0.0537241	16.0307
	0.059814
							y=a+bx+cx^2
							a	-0.7062
							b	13.82
							c	-1.5969
							R^2	0.9987
DS
Samples	O.D.	O.D. mean	%CV	O.D. mean without background (x)	Concentration (y)	Concentration (ng/mL)
DSP20359	0.289998	0.274076	8.21572	0.220351	2.26152	11.3076
	0.258153
DSP20371	0.200399	0.198399	1.4259	0.144675	1.25978	6.29891
	0.196399
DSP20376	0.198371	0.163302	30.3703	0.109578
	0.128233
DSP20383	0.208453	0.202785	3.95316	0.149061	1.31833	6.59167
	0.197116
DSP19916	0.202245	0.181032	16.5716	0.127308
	0.159819
DSP19939	0.190657	0.161754	25.2701	0.108029
	0.13285
DSP19952	0.218537	0.208913	6.51484	0.155189	1.40005	7.00027
	0.199289
DSP19956	0.199985	0.202062	1.45405	0.148338	1.30869	6.54347
	0.20414
DSP19989	0.313256	0.317432	1.86021	0.263708	2.82719	14.1359
	0.321607
DSP20018	0.25343	0.232871	12.4849	0.179147	1.71836	8.59182
	0.212313
DSP20034	0.219934	0.209695	6.90503	0.155971	1.41047	7.05237
	0.199457
DSP20082	0.226071	0.203566	15.6342	0.149842	1.32876	6.64381
	0.181062
DSP20092	0.192583	0.18819	3.30142	0.134466
	0.183797
DSP20117	0.185793	0.190982	3.84231	0.137258
	0.196171
DSP20121	0.187148	0.194089	5.0572	0.140365
	0.20103
DSP20123	0.179454	0.198633	13.6548	0.144908	1.2629	6.31451
	0.217811
DSP20140	0.306301	0.30095	2.51482	0.247225	2.61285	13.0643
	0.295598
DSP20150	0.266665	0.25801	4.74366	0.204286	2.05039	10.252
	0.249356
DSP20155	0.197257	0.203838	4.56608	0.150114	1.33239	6.66197
	0.21042
DSP20161	0.194143	0.197311	2.27028	0.143587	1.24524	6.22622
	0.200478
DSP20164	0.193066	0.222099	18.4867	0.168375	1.57547	7.87733
	0.251132
DSP20187	0.177689	0.174635	2.47271	0.120911
	0.171582
DSP20194	0.219023	0.196553	16.1671	0.142829	1.23512	6.17562
	0.174084
DSP20214	0.212033	0.198246	9.83526	0.144522	1.25773	6.28867
	0.184458
DSP20220	0.344963	0.331624	5.68854	0.2779	3.01105	15.0552
	0.318285
DSP20236	0.235843	0.228959	4.25243	0.175235	1.66651	8.33253
	0.222074
DSP20257	0.190704	0.172283	15.1205	0.118559
	0.153863
DSP20271	0.272026	0.228991	26.5778	0.175266	1.66693	8.33464
	0.185956
DSP20274	0.192759	0.196688	2.82466	0.142964	1.23692	6.18459
	0.200616
DSP20290	0.213874	0.220206	4.06653	0.166482	1.55033	7.75163
	0.226538
DSP20294	0.138912	0.157565	16.7413	0.103841
	0.176217
DSP20296	0.151652	0.192124	29.7915	0.1384
	0.232596
DSP20368	0.263015	0.209067	36.4923	0.155343	1.4021	7.01052
	0.15512
Control
Samples	O.D.	O.D. mean	%CV	O.D. mean without background (x)	Concentration (y)	Concentration (ng/mL)
nP19460	0.187751	0.173562	11.5609	0.119838
	0.159374
nP20231	0.218355	0.175805	34.2284	0.12208
	0.133254
nP20045	0.190637	0.175138	12.5157	0.121413
	0.159638
nP19946	0.183569	0.157728	23.1698	0.104004
	0.131886
nP20272	0.134096	0.15854	21.8049	0.104816
	0.182985
nP19458	0.142728	0.157269	13.0752	0.103545
	0.171809

## Sheet: Plate 4
Standard
Samples	O.D.	O.D. mean	%CV	O.D. mean without background (x)	Concentration (ng/mL) (y)
STD1	1.89502	1.98195	6.20243	1.9313	20
	2.06887
STD2	1.04537	1.02262	3.14667	0.971976	10
	0.999865
STD3	0.641694	0.633002	1.94185	0.582359	5
	0.62431
STD4	0.324294	0.337524	5.54312	0.286881	2.5
	0.350753
STD5	0.227139	0.233102	3.61735	0.182459	1.25
	0.239064
STD6	0.186542	0.193846	5.3288	0.143203	0.625
	0.20115
STD7	0.165491	0.163884	1.38689	0.113241	0.312
	0.162277
STD8	0.0489021	0.050643	4.86148
	0.0523839
						y=a+bx+cx^2
						a	-0.874
						b	10.98
						c	-0.0792
						R^2	0.9987
DS
Samples	O.D.	O.D. mean	%CV	O.D. mean without background (x)	Concentration (y)	Concentration (ng/mL)
DSP20379	0.247915	0.285351	18.5533	0.234708	1.69873	8.49364
	0.322786
DSP20387	0.250974	0.281945	15.5347	0.231302	1.66146	8.30729
	0.312916
DSP20388	0.20839	0.194655	9.97892	0.144012	0.705605	3.52802
	0.180919
DSP20183	0.24747	0.289621	20.5825	0.238978	1.74546	8.72729
	0.331773
DSP20085	0.216992	0.217324	0.215547	0.166681	0.953954	4.76977
	0.217655
DSP20103	0.212257	0.218625	4.11913	0.167982	0.968206	4.84103
	0.224993
DSP20104	0.17351	0.163092	9.03429	0.112449
	0.152673
DSP20112	0.202939	0.202529	0.286265	0.151886	0.791885	3.95943
	0.202119
DSP20132	0.215174	0.230788	9.56792	0.180145	1.10143	5.50713
	0.246403
DSP20235	0.21145	0.235244	14.3039	0.184601	1.15022	5.75108
	0.259037
DSP20279	0.235142	0.272669	19.4637	0.222026	1.55994	7.79971
	0.310196
DSP20350	0.244647	0.220682	15.3582	0.170039	0.990735	4.95367
	0.196716
DSP20366	0.238513	0.257013	10.1799	0.20637	1.38857	6.94287
	0.275514
Control
Samples	O.D.	O.D. mean	%CV	O.D. mean without background (x)	Concentration (y)	Concentration (ng/mL)
nP19481	0.171062	0.169068	1.66829	0.118425	0.425196	2.12598
	0.167074
nP19367	0.180354	0.169997	8.6153	0.119354	0.435384	2.17692
	0.159641
nP19420	0.166277	0.175578	7.49159	0.124935	0.496551	2.48276
	0.184879
nP19469	0.260411	0.220673	25.4667	0.17003	0.990638	4.95319
	0.180935

## Sheet: Plate 5
Standard
Samples	O.D.	O.D. mean	%CV	O.D. mean without background (x)	Concentration (ng/mL) (y)
STD1	1.71481	1.72323	0.690948	1.6795	20
	1.73164
STD2	0.690369	0.705483	3.02976	0.661758	10
	0.720597
STD3	0.445725	0.461972	4.97371	0.418247	5
	0.478219
STD4	0.220637	0.244766	13.9414	0.201041	2.5
	0.268895
STD5	0.166163	0.172011	4.80789	0.128286	1.25
	0.177859
STD6	0.112462	0.118221	6.88824	0.0744957	0.625
	0.123979
STD7	0.0857263	0.0918073	9.36735	0.0480823	0.312
	0.0978884
STD8	0.0429651	0.043725	2.45782
	0.0444849
							y=a+bx+cx^2
							a	-0.7733
							b	17.078
							c	-2.7859
							R^2	0.9956
DS
Samples	O.D.	O.D. mean	%CV	O.D. mean without background (x)	Concentration (y)	Concentration (ng/mL)
DSP19971	0.108634	0.118467	11.7384	0.0747423	0.487586	1.46276
	0.1283
DSP20209	0.137879	0.113088	31.0022	0.069363	0.397877	1.19363
	0.0882969

## Sheet: Plate 6
Standard
Samples	O.D.	O.D. mean	%CV	O.D. mean without background (x)	Concentration (ng/mL) (y)
STD1	1.53368	1.6124	6.90441	1.57006	20
	1.69112
STD2	0.841185	0.80961	5.51556	0.767272	10
	0.778034
STD3	0.434082	0.44373	3.07515	0.401392	5
	0.453379
STD4	0.251149	0.26788	8.83281	0.225542	2.5
	0.284611
STD5	0.187918	0.18207	4.5425	0.139732	1.25
	0.176222
STD6	0.127619	0.130195	2.79787	0.0878571	0.625
	0.132771
STD7	0.0956489	0.0961076	0.674895	0.0537697	0.312
	0.0965662
STD8	0.0414471	0.0423379	2.9754	0
	0.0432286
							y=a+bx+cx^2
							a	-0.6201
							b	14.342
							c	-0.7645
							R^2	0.99983
Control
Samples	O.D.	O.D. mean	%CV	O.D. mean without background (x)	Concentration (y)	Concentration (ng/mL)
nP19454	0.115412	0.129845	15.7206	0.0875076	0.62908	1.88724
	0.144279
nP19653	0.0895658	0.0999097	14.6416	0.0575718	0.203061	0.609184
	0.110254
nP19691	0.114093	0.113454	0.796572	0.0711159	0.395978	1.18793
	0.112815
nP19812	0.128104	0.13071	2.81919	0.0883719	0.64136	1.92408
	0.133315
nP19854	0.120222	0.131755	12.3789	0.0894174	0.656211	1.96863
	0.143288
nP19902	0.113978	0.110151	4.91355	0.0678131	0.34896	1.04688
	0.106324
nP20045	0.115059	0.117071	2.43049	0.0747331	0.447453	1.34236
	0.119083
nP20246	0.116195	0.121639	6.32878	0.079301	0.512427	1.53728
	0.127082
nP20284	0.0916936	0.100876	12.8737	0.0585386	0.216841	0.650523
	0.110059
nP20341	0.0842667	0.10083	23.2308	0.0584918	0.216173	0.64852
	0.117393
nP20398	0.093007	0.100316	10.3044	0.0579785	0.208858	0.626574
	0.107626
nP20399	0.0777671	0.0885702	17.2495
	0.0993734
