# Supplementary material for: One-carbon pathway metabolites are altered in the plasma of subjects with Down syndrome: Relation to chromosomal dosage
Source: Front Med (Lausanne). 2022 Dec 1;9:1006891. doi: 10.3389/fmed.2022.1006891 (PMC9751312; doi:10.3389/fmed.2022.1006891)
Supplement: Supplementary file 9 [file Table_5.xlsx]

## Sheet: Plate 1
Supplementary Table 5. Analysis of SAM ELISA assays. The table "Standard" shows the two absorbance (O.D.) detected for each standard sample. In the "O.D. mean" column, the average O.D. is reported. The "%CV" column represent the Coefficient of Variability between the two O.D. measurments expressed as percentage. The "1/O.D. mean (x)" column reports the inverse of O.D. mean values. The "Concentrat…
Standard
Samples	O.D.	O.D. mean	%CV	1/O.D. mean (x)	Concentration (ng/mL) (y)
STD1	0.102564	0.102	0.781248	9.80391	25
	0.101437
STD2	0.142165	0.145243	2.99725	6.885	12.5
	0.148321
STD3	0.215503	0.205479	6.89898	4.86668	6.25
	0.195455
STD4	0.314876	0.316847	0.879453	3.1561	3.125
	0.318817
STD5	0.471586	0.478138	1.93811	2.09145	1.56
	0.484691
STD6	0.722846	0.701049	4.397	1.42643	0.781
	0.679253
STD7	0.973584	0.962844	1.57744	1.03859	0.39
	0.952104
STD8	1.3368	1.35875	2.2839	0.735973	0
	1.38069
							y=a+bx+cx^2
							a	0.0042
							b	0.1383
							c	0.2453
							R^2	0.9996
DS
Samples	O.D.	O.D. mean	%CV	1/O.D. mean (x)	Concentration (ng/mL) (y)
DSP20080	0.169732	0.17149	1.4495	5.83126	9.15174
	0.173247
DSP20086	0.160996	0.172094	9.11997	5.81077	9.09039
	0.183192
DSP20091	0.209399	0.197845	8.25864	5.05446	6.97006
	0.186291
DSP20096	0.220469	0.221892	0.906911	4.5067	5.6096
	0.223315
DSP20110	0.173579	0.151172	20.9617	6.61499	11.6529
	0.128765
DSP20127	0.227158	0.19794	20.8757	5.05204	6.96372
	0.168721
DSP20136	0.190942	0.192311	1.00615	5.19992	7.35606
	0.193679
DSP20139	0.142342	0.180067	29.6284	5.55348	8.33757
	0.217792
DSP20155	0.193718	0.193879	0.116947	5.15786	7.24338
	0.194039
DSP20164	0.223047	0.207031	10.9404	4.83019	6.39525
	0.191015
DSP20200	0.127015	0.141682	14.64	7.05805	13.2002
	0.156349
DSP20242	0.163743	0.157272	5.81895	6.35843	10.8009
	0.1508
DSP20257	0.183479	0.183245	0.180365	5.45716	8.06411
	0.183012
DSP20264	0.152671	0.157372	4.22433	6.35437	10.7877
	0.162073
DSP20267	0.120269	0.108651	15.1222	9.20377	22.0563
	0.097033
DSP20294	0.173021	0.183506	8.08033	5.44942	8.04233
	0.193991
DSP20299	0.254898	0.263935	4.84213	3.78881	4.0495
	0.272972
DSP20327	0.117174	0.119982	3.31061	8.33456	18.1966
	0.122791
DSP20333	0.153944	0.153728	0.19838	6.50498	11.2836
	0.153513
DSP20353	0.163429	0.164788	1.16604	6.06842	9.8768
	0.166146
DSP20371	0.0751036	0.0754532	0.655267
	0.0758028
DSP20374	0.130106	0.132322	2.36828	7.55732	15.0592
	0.134538
DSP20379	0.181561	0.163513	15.609	6.11571	10.0247
	0.145466
DSP20381	0.163865	0.161983	1.64264	6.17348	10.2068
	0.160102
DSP20383	0.134195	0.124415	11.1172	8.03762	16.963
	0.114635
Control
Samples	O.D.	O.D. mean	%CV	1/O.D. mean (x)	Concentration (ng/mL) (y)
nP19450	0.164142	0.160906	2.84354	6.21479	10.3381
	0.157671
nP19454	0.119493	0.115256	5.1984	8.6763	19.6699
	0.11102
nP19653	0.280359	0.24189	22.4909	4.13411	4.76833
	0.203421
nP19691	0.253106	0.235148	10.8	4.25264	5.02858
	0.21719
nP19812	0.309059	0.304843	1.95584	3.28038	3.09752
	0.300627
nP19854	0.172801	0.172937	0.11144	5.78244	9.00591
	0.173074
nP19902	0.249226	0.259685	5.69606	3.85082	4.17427
	0.270145
nP20045	0.219832	0.231426	7.08491	4.32104	5.18189
	0.24302
nP20231	0.251783	0.276731	12.7494	3.61362	3.70716
	0.301678
nP20246	0.154943	0.10241	72.5452	9.76472	24.7439
	0.0498763
nP20284	0.223348	0.227829	2.78191	4.38925	5.33706
	0.232311
nP20341	0.31641	0.363714	18.393	2.74941	2.23873
	0.411018
nP20343	0.213205	0.2021	7.77102	4.94805	6.69424
	0.190995
nP20398	0.155544	0.154941	0.550427	6.45407	11.1148
	0.154338
nP20399	0.247216	0.23047	10.2757	4.33896	5.22244
	0.213724
