# Supplementary material for: One-carbon pathway metabolites are altered in the plasma of subjects with Down syndrome: Relation to chromosomal dosage
Source: Front Med (Lausanne). 2022 Dec 1;9:1006891. doi: 10.3389/fmed.2022.1006891 (PMC9751312; doi:10.3389/fmed.2022.1006891)
Supplement: Supplementary file 10 [file Table_6.xlsx]

## Sheet: Foglio1
Supplementary Table 6. Descriptive analysis of DS and control group. The values of subjects with Down syndrome (DS) are reported on the left of the table and the values of normal control subjects (control) are reported on the right of the table. For each molecule the number (n) of samples valid or missing are reported. Also the mean, modal value, standard deviation (SD), variance, minimum and max…
A
	DS								Control
	Folic acid (ng/mL)	Vit B12 (pg/mL)	Hcy (µmol/L)	THF (ng/mL)	5-methyl-THF (ng/mL)	5-formyl-THF (pg/mL)	SAH (ng/mL)	SAM (ng/mL)	THF (ng/mL)	5-methyl-THF (ng/mL)	5-formyl-THF (pg/mL)	SAH (ng/mL)	SAM (ng/mL)
Valid n=	143	155	42	108	140	80	94	24	41	34	21	20	15
Missing n=	21	9	122	56	24	84	70	140	13	20	33	34	39
Mean	7.772	347.37	9.079	41.5736	50.2467	157.028	6.58805	10.3076	57.7833	45.3689	145.917	2.18032	8.02152
Median	7.3	329	8.35	33.9555	49.7658	138.091	6.29839	9.51427	51.4712	42.7442	139.144	1.81177	5.22244
Modal value	4.7	345	8.3	3.82037	24.217	119.681	4.76843	4.0495	8.562	26.9111	123.569	0.609184	2.23873
SD	3.4473	175.365	4.1024	29.4143	9.35805	56.0356	2.92286	4.23673	32.6445	12.3012	15.4133	1.68769	6.36248
Variance	11.884	31104.7	16.83	865.199	87.573	3139.99	8.543	17.95	1065.66	151.32	237.57	2.848	40.481
Minimum	2.5	106	2.1	3.82037	24.217	119.681	1.19363	4.0495	8.562	26.9111	123.569	0.609184	2.23873
Maximum	20.6	1501	23.1	137.922	70.5752	579.917	16.1945	22.0563	115.554	72.7884	179.27	7.30266	24.7439
K-S p-value	0.13355	0.00352	0.25923	0.1106	0.77311	6e-05	0.36648	0.48435	0.43997	0.23886	0.12473	0.13525	0.19005
B
	DS								Control
	Folic acid (ng/mL)	Vit B12 (pg/mL)	Hcy (µmol/L)	THF (ng/mL)	5-methyl-THF (ng/mL)	5-formyl-THF (pg/mL)	SAH (ng/mL)	SAM (ng/mL)	THF (ng/mL)	5-methyl-THF (ng/mL)	5-formyl-THF (pg/mL)	SAH (ng/mL)	SAM (ng/mL)
Valid n=	143	154	42	108	140	79	94	24	41	34	21	19	15
Missing n=	21	10	122	56	24	85	70	140	13	20	33	35	39
Mean	7.772	339.88	9.079	41.5736	50.2467	151.675	6.58805	10.3076	57.7833	45.3689	145.917	1.91072	8.02152
Median	7.3	329	8.35	33.9555	49.7658	137.955	6.29839	9.51427	51.4712	42.7442	139.144	1.7363	5.22244
Modal value	4.7	345	8.3	3.82037	24.217	119.681	4.76843	4.0495	8.562	26.9111	123.569	0.609184	2.23873
SD	3.4473	150.177	4.1024	29.4143	9.35805	29.2995	2.92286	4.23673	32.6445	12.3012	15.4133	1.21331	6.36248
Variance	11.884	22553.1	16.83	865.199	87.573	858.463	8.543	17.95	1065.66	151.32	237.57	1.472	40.481
Minimum	2.5	106	2.1	3.82037	24.217	119.681	1.19363	4.0495	8.562	26.9111	123.569	0.609184	2.23873
Maximum	20.6	1007	23.1	137.922	70.5752	259.457	16.1945	22.0563	115.554	72.7884	179.27	4.95319	24.7439
K-S p-value	0.13355	0.03324	0.25923	0.1106	0.77311	0.00013	0.36648	0.48435	0.43997	0.23886	0.12473	0.38008	0.19005
