# Supplementary material for: One-carbon pathway metabolites are altered in the plasma of subjects with Down syndrome: Relation to chromosomal dosage
Source: Front Med (Lausanne). 2022 Dec 1;9:1006891. doi: 10.3389/fmed.2022.1006891 (PMC9751312; doi:10.3389/fmed.2022.1006891)
Supplement: Supplementary file 11 [file Table_7.xlsx]

## Sheet: Foglio1
Supplementary Table 7. Difference of metabolite concentration between DS and control groups. Ratio of mean and median values between DS and control groups are given. Unpaired student t-test and Mann Withney U test were performed between DS and control concentration values of each metabolite. Significant p-values (<0.05) are reported in red. T-values/U-value and number of DS and control subjects (…
A
	THF	5-methyl-THF	5-formyl-THF*	SAH	SAM
Mean ratio DS/Control	0.72	1.11	1.08	3.02	1.28
Median ratio DS/Control	0.66	1.16	0.99	3.48	1.82
p-value	0.0041	0.0115	0.88076	0.0001	0.1853
t-value/U-value	2.9137	2.5537	822	6.5027	1.3499
n (DS;CTRL)	108 ; 41	140 ; 34	80 ; 21	94 ; 20	24 ; 15
B
	THF	5-methyl-THF	5-formyl-THF*	SAH	SAM
Mean ratio DS/Control	0.72	1.11	1.04	3.45	1.28
Median ratio DS/Control	0.66	1.16	0.99	3.63	1.82
p-value	0.0041	0.0115	0.81034	0.0001	0.1853
t-value/U-value	2.9137	2.5537	801	6.8373	1.3499
n (DS;CTRL)	108 ; 41	140 ; 34	79 ; 21	94 ; 19	24 ; 15
