# Supplementary material for: One-carbon pathway metabolites are altered in the plasma of subjects with Down syndrome: Relation to chromosomal dosage
Source: Front Med (Lausanne). 2022 Dec 1;9:1006891. doi: 10.3389/fmed.2022.1006891 (PMC9751312; doi:10.3389/fmed.2022.1006891)
Supplement: Supplementary file 12 [file Table_8.xlsx]

## Sheet: Foglio1
Supplementary Table 8. Bivariate correlation between age and each concentration level in DS and control groups. The table reports for each metabolite the results of the statistical analyses in DS and control groups indicated by Pearson correlation coefficient (r) and two-tailed significance (p-value) values and number of subjects included in the analysis (N). Significant r and p-values (< 0.05) a…
A
	DS								Control
	Folic acid	Vit B12	Hcy	THF	5-methyl-THF	5-formyl-THF	SAH	SAM	THF	5-methyl-THF	5-formyl-THF	SAH	SAM
r	-0.144	-0.258	0.593	0.089	-0.085	0.099	0.152	0.099	0.395	0.271	0.239	0.334	0.115
p-value	0.085	0.001	< 0.001	0.362	0.318	0.383	0.145	0.644	0.011	0.121	0.296	0.151	0.682
N	143	155	42	108	140	80	94	24	41	34	21	20	15
B
	DS								Control
	Folic acid	Vit B12	Hcy	THF	5-methyl-THF	5-formyl-THF	SAH	SAM	THF	5-methyl-THF	5-formyl-THF	SAH	SAM
r	-0.144	-0.256	0.593	0.089	-0.085	0.128	0.152	0.099	0.395	0.271	0.239	0.102	0.115
p-value	0.085	0.001	< 0.001	0.362	0.318	0.261	0.145	0.644	0.011	0.121	0.296	0.678	0.682
N	143	154	42	108	140	79	94	24	41	34	21	19	15
