# Supplementary material for: One-carbon pathway metabolites are altered in the plasma of subjects with Down syndrome: Relation to chromosomal dosage
Source: Front Med (Lausanne). 2022 Dec 1;9:1006891. doi: 10.3389/fmed.2022.1006891 (PMC9751312; doi:10.3389/fmed.2022.1006891)
Supplement: Supplementary file 13 [file Table_9.xlsx]

## Sheet: Foglio1
Supplementary Table 9. Results of unpaired t-test between sex and concentration values of DS and control groups. The values of subjects with Down syndrome (DS) are reported on the left of the table and the values of normal control subjects (control) are reported on the right of the table. T-value, bilateral p-value and number of subjects (N) are reported for each metabolite assuming or not equal …
A
DS					Control
		t-value	Bilateral p-value	N			t-value	Bilateral p-value	N
THF	Assumed equal variances	-0.21	0.834	M= 64 F= 44	THF	Assumed equal variances	-0.6603	0.513	M= 24 F= 17
	Not assumed equal variances	-0.213	0.832			Not assumed equal variances	-0.662305	0.512
5-methyl-THF	Assumed equal variances	-0.196	0.845	M= 77 F= 63	5-methyl-THF	Assumed equal variances	0.541	0.592	M= 19 F= 15
	Not assumed equal variances	-0.197	0.844			Not assumed equal variances	0.543	0.591
5-formyl-THF	Assumed equal variances	-0.258	0.797	M= 45 F=35	5-formyl-THF	Assumed equal variances	0.089	0.93	M= 9 F= 12
	Not assumed equal variances	-0.28	0.78			Not assumed equal variances	0.09	0.929
SAH	Assumed equal variances	0.577	0.566	M= 54 F= 40	SAH	Assumed equal variances	-0.339	0.738	M= 11 F= 9
	Not assumed equal variances	0.578	0.565			Not assumed equal variances	-0.325	0.75
SAM	Assumed equal variances	-1.084	0.29	M= 11 F= 13	SAM	Assumed equal variances	-1.837	0.089	M= 8 F= 7
	Not assumed equal variances	-1.139	0.269			Not assumed equal variances	-1.955	0.086
Folic acid	Assumed equal variances	-0.118	0.907	M= 82 F= 61
	Not assumed equal variances	-0.117	0.907
Vit B12	Assumed equal variances	-0.956	0.341	M= 87 F= 68
	Not assumed equal variances	-0.939	0.349
Hcy	Assumed equal variances	1.093	0.281	M= 25 F= 17
	Not assumed equal variances	1.189	0.241
B
DS					Control
		t-value	Bilateral p-value	N			t-value	Bilateral p-value	N
THF	Assumed equal variances	-0.21	0.834	M= 64 F= 44	THF	Assumed equal variances	0.6603	0.513	M= 24 F= 17
	Not assumed equal variances	-0.213	0.832			Not assumed equal variances	0.662305	0.512
5-methyl-THF	Assumed equal variances	-0.196	0.845	M= 77 F= 63	5-methyl-THF	Assumed equal variances	-0.541	0.592	M= 19 F= 15
	Not assumed equal variances	-0.197	0.844			Not assumed equal variances	-0.543	0.591
5-formyl-THF	Assumed equal variances	-1.982	0.051	M= 44 F=35	5-formyl-THF	Assumed equal variances	-0.089	0.93	M= 9 F= 12
	Not assumed equal variances	-1.951	0.055			Not assumed equal variances	-0.09	0.929
SAH	Assumed equal variances	0.577	0.566	M= 54 F= 40	SAH	Assumed equal variances	1.722	0.103	M= 11 F= 8
	Not assumed equal variances	0.578	0.565			Not assumed equal variances	1.887	0.077
SAM	Assumed equal variances	-1.084	0.29	M= 11 F= 13	SAM	Assumed equal variances	1.837	0.089	M= 8 F= 7
	Not assumed equal variances	-1.139	0.269			Not assumed equal variances	1.955	0.086
Folic acid	Assumed equal variances	-0.118	0.907	M= 82 F= 61
	Not assumed equal variances	-0.117	0.907
Vit B12	Assumed equal variances	-0.421	0.675	M= 87 F= 67
	Not assumed equal variances	-0.434	0.665
Hcy	Assumed equal variances	1.093	0.281	M= 25 F= 17
	Not assumed equal variances	1.189	0.241
