# Supplementary material for: One-carbon pathway metabolites are altered in the plasma of subjects with Down syndrome: Relation to chromosomal dosage
Source: Front Med (Lausanne). 2022 Dec 1;9:1006891. doi: 10.3389/fmed.2022.1006891 (PMC9751312; doi:10.3389/fmed.2022.1006891)
Supplement: Supplementary file 14 [file Table_10.xlsx]

## Sheet: Foglio1
Supplementary Table 10. Results of unpaired t-test between fasting/non-fasting state and concentration values of DS and control groups. The values of subjects with Down syndrome (DS) are reported on the left of the table and the values of normal control subjects (control) are reported on the right of the table. T-value, bilateral p-value and number of subjects (N) are reported for each metabolite…
A
DS					Control
		t-value	Bilateral p-value	N			t-value	Bilateral p-value	N
THF	Assumed equal variances	-0.683	0.496	YES= 47 NO= 59	THF	Assumed equal variances	-0.859	0.396	YES= 28 NO= 12
	Not assumed equal variances	-0.69	0.492			Not assumed equal variances	-0.889	0.383
5-methyl-THF	Assumed equal variances	-0.082	0.935	YES= 68 NO= 70	5-methyl-THF	Assumed equal variances	-0.337	0.739	YES= 25 NO= 9
	Not assumed equal variances	-0.082	0.935			Not assumed equal variances	-0.35	0.731
5-formyl-THF	Assumed equal variances	-0.305	0.761	YES= 39 NO= 41	5-formyl-THF	Assumed equal variances	0.355	0.726	YES= 13 NO= 8
	Not assumed equal variances	-0.31	0.757			Not assumed equal variances	0.375	0.712
SAH	Assumed equal variances	-0.262	0.794	YES= 39 NO= 53	SAH	Assumed equal variances	1.716	0.104	YES= 15 NO= 4
	Not assumed equal variances	-0.278	0.782			Not assumed equal variances	2.784	0.015
SAM	Assumed equal variances	0.676	0.507	YES= 11 NO= 12	SAM	Assumed equal variances	0.207	0.839	YES= 8 NO= 6
	Not assumed equal variances	0.661	0.518			Not assumed equal variances	0.277	0.825
Folic acid	Assumed equal variances	-1.261	0.209	YES= 70 NO= 71
	Not assumed equal variances	-1.263	0.209
Vit B12	Assumed equal variances	-2.92	0.004	YES= 74 NO= 79
	Not assumed equal variances	-2.954	0.004
Hcy	Assumed equal variances	1.947	0.059	YES= 22 NO= 19
	Not assumed equal variances	2.002	0.053
B
DS					Control
		t-value	Bilateral p-value	N			t-value	Bilateral p-value	N
THF	Assumed equal variances	-0.683	0.496	YES= 47 NO= 59	THF	Assumed equal variances	-0.859	0.396	YES= 28 NO= 12
	Not assumed equal variances	-0.69	0.492			Not assumed equal variances	-0.889	0.383
5-methyl-THF	Assumed equal variances	-0.082	0.935	YES= 68 NO= 70	5-methyl-THF	Assumed equal variances	-0.337	0.739	YES= 25 NO= 9
	Not assumed equal variances	-0.082	0.935			Not assumed equal variances	-0.35	0.731
5-formyl-THF	Assumed equal variances	1.013	0.314	YES= 39 NO= 40	5-formyl-THF	Assumed equal variances	0.355	0.726	YES= 13 NO= 8
	Not assumed equal variances	1.012	0.315			Not assumed equal variances	0.375	0.712
SAH	Assumed equal variances	-0.262	0.794	YES= 39 NO= 53	SAH	Assumed equal variances	1.892	0.077	YES= 14 NO= 4
	Not assumed equal variances	-0.278	0.782			Not assumed equal variances	2.634	0.026
SAM	Assumed equal variances	0.676	0.507	YES= 11 NO= 12	SAM	Assumed equal variances	0.207	0.839	YES= 8 NO= 6
	Not assumed equal variances	0.661	0.518			Not assumed equal variances	0.277	0.825
Folic acid	Assumed equal variances	-1.261	0.209	YES= 70 NO= 71
	Not assumed equal variances	-1.263	0.209
Vit B12	Assumed equal variances	-2.818	0.005	YES= 74 NO= 78
	Not assumed equal variances	-2.826	0.005
Hcy	Assumed equal variances	1.947	0.059	YES= 22 NO= 19
	Not assumed equal variances	2.002	0.053
