# Supplementary material for: One-carbon pathway metabolites are altered in the plasma of subjects with Down syndrome: Relation to chromosomal dosage
Source: Front Med (Lausanne). 2022 Dec 1;9:1006891. doi: 10.3389/fmed.2022.1006891 (PMC9751312; doi:10.3389/fmed.2022.1006891)
Supplement: Supplementary file 15 [file Table_11.xlsx]

## Sheet: Foglio1
Supplementary Table 11. Results of correlation analyses between concentration levels of each molecule and the concentration levels of all the other molecules. The values of subjects with Down syndrome (DS) are reported on the left of the table and the values of normal control subjects (control) are reported on the right of the table. Pearson's correlation (r), two tailed-significance (p-value) an…
A		DS									Control
		Folic acid	Hcy	Vit B12		5-formyl-THF	THF	5-methyl-THF	SAH	SAM	5-formyl-THF	THF	5-methyl-THF	SAH	SAM
				Fasting	Non-fasting
5-formyl-THF	r	-0.026	0.186	-0.044	-0.149		-0.148	0.163	-0.294	0.81		0.387	0.463	-0.531	-0.31
	p-value	0.837	0.508	0.794	0.393		0.305	0.168	0.047	0.003		0.125	0.095	0.175	0.612
	n	66	16	38	35		50	73	46	11		18	14	8	5
THF	r	-0.057	-0.217	-0.162	-0.143	-0.148		0.252	0.07	-0.186	0.387		0.299	-0.257	0.079
	p-value	0.584	0.308	0.276	0.299	0.305		0.017	0.529	0.384	0.125		0.146	0.374	0.789
	n	96	25	47	55	50		90	84	24	18		26	15	14
5-methyl-THF	r	0.071	0.028	0.058	0.188	0.163	0.252		-0.029	0.047	0.463	0.299		0.213	0.464
	p-value	0.434	0.88	0.643	0.133	0.168	0.017		0.803	0.828	0.095	0.146		0.612	0.294
	n	124	32	66	65	73	90		79	24	14	26		8	7
SAH	r	0.075	-0.067	0.041	-0.214	-0.294	0.07	-0.029		0.045	-0.531	-0.257	0.213		0.309
	p-value	0.508	0.798	0.806	0.14	0.047	0.529	0.803		0.845	0.175	0.374	0.612		0.329
	n	81	18	39	49	46	84	79		21	8	15	8		12
SAM	r	0.004		0.004	-0.628	0.81	-0.186	0.047	0.045		-0.31	0.079	0.464	0.309
	p-value	0.986		0.99	0.029	0.003	0.384	0.828	0.845		0.612	0.789	0.294	0.329
	n	24		11	12	11	24	24	21		5	14	7	12
B		DS									Control
		Folic acid	Hcy	Vit B12		5-formyl-THF	THF	5-methyl-THF	SAH	SAM	5-formyl-THF	THF	5-methyl-THF	SAH	SAM
				Fasting	Non-fasting
5-formyl-THF	r	0.062	0.186	-0.044	0.159		-0.148	0.163	-0.294	0.81		0.387	0.463	-0.687	-0.31
	p-value	0.624	0.508	0.794	0.369		0.305	0.168	0.047	0.003		0.125	0.095	0.088	0.612
	n	65	16	38	34		50	73	46	11		18	14	7	5
THF	r	-0.057	-0.217	-0.162	-0.173	-0.148		0.252	0.07	-0.186	0.387		0.299	0.22	0.079
	p-value	0.584	0.308	0.276	0.211	0.305		0.017	0.529	0.384	0.125		0.146	0.47	0.789
	n	96	25	47	54	50		90	84	24	18		26	14	14
5-methyl-THF	r	0.071	0.028	0.058	0.146	0.163	0.252		-0.029	0.047	0.463	0.299		0.366	0.464
	p-value	0.434	0.88	0.643	0.25	0.168	0.017		0.803	0.828	0.095	0.146		0.42	0.294
	n	124	32	66	64	73	90		79	24	14	26		7	7
SAH	r	0.075	-0.067	0.041	-0.161	-0.294	0.07	-0.029		0.045	-0.687	0.22	0.366		0.309
	p-value	0.508	0.798	0.806	0.276	0.047	0.529	0.803		0.845	0.088	0.47	0.42		0.329
	n	81	18	39	48	46	84	79		21	7	14	7		12
SAM	r	0.004		0.004	-0.628	0.81	-0.186	0.047	0.045		-0.31	0.079	0.464	0.309
	p-value	0.986		0.99	0.029	0.003	0.384	0.828	0.845		0.612	0.789	0.294	0.329
	n	24		11	12	11	24	24	21		5	14	7	12
