# Supplementary material for: One-carbon pathway metabolites are altered in the plasma of subjects with Down syndrome: Relation to chromosomal dosage
Source: Front Med (Lausanne). 2022 Dec 1;9:1006891. doi: 10.3389/fmed.2022.1006891 (PMC9751312; doi:10.3389/fmed.2022.1006891)
Supplement: Supplementary file 16 [file Table_12.xlsx]

## Sheet: Foglio1
Supplementary Table 12. Descriptive analysis of DS and control group excluding siblings. The values of subjects with Down syndrome (DS) are reported on the left of the table and the values of normal control subjects (control) are reported on the right of the table. For each molecule the number (n) of samples valid or missing are reported. Also the mean, modal value, standard deviation (SD), varia…
A
	DS (n=164)					Control (n=54)
	THF (ng/mL)	5-methyl-THF (ng/mL)	5-formyl-THF (pg/mL)	SAH (ng/mL)	SAM (ng/mL)	THF (ng/mL)	5-methyl-THF (ng/mL)	5-formyl-THF (pg/mL)	SAH (ng/mL)	SAM (ng/mL)
Valid n=	91	127	76	90	23	21	18	16	15	14
Missing n=	73	37	88	74	141	33	36	38	39	40
Mean	40.8035	49.7401	157.436	6.61942	10.2491	58.7423	46.9167	148.007	2.03874	8.37324
Median	32.4611	49.4933	137.84	6.30671	9.15174	51.4712	42.8929	139.786	1.88724	5.27975
Modal value	3.82037	24.217	119.681	4.76843	4.0495	8.562	26.9111	123.569	0.609184	2.23873
SD	29.3376	9.25061	57.4086	2.88323	4.32203	37.122	13.7304	16.9969	1.32111	6.44956
Variance	860.695	85.574	3295.75	8.313	18.68	1378.04	188.525	288.896	1.745	41.597
Minimum	3.82037	24.217	119.681	1.19363	4.0495	8.562	26.9111	123.569	0.609184	2.23873
Maximum	137.922	70.5752	579.918	16.1945	22.0563	115.554	72.7884	179.27	4.95319	24.7439
K-S p-value	0.11671	0.74659	8e-05	0.34299	0.35136	0.80534	0.54766	0.26967	0.5846	0.25734
B
	DS (n=164)					Control (n=54)
	THF (ng/mL)	5-methyl-THF (ng/mL)	5-formyl-THF (pg/mL)	SAH (ng/mL)	SAM (ng/mL)	THF (ng/mL)	5-methyl-THF (ng/mL)	5-formyl-THF (pg/mL)	SAH (ng/mL)	SAM (ng/mL)
Valid n=	91	127	75	90	23	21	18	16	15	14
Missing n=	73	37	89	74	141	33	36	38	39	40
Mean	40.8035	49.7401	151.802	6.61942	10.2491	58.7423	46.9167	148.007	2.03874	8.37324
Median	32.4611	49.4933	137.774	6.30671	9.15174	51.4712	42.8929	139.786	1.88724	5.27975
Modal value	3.82037	24.217	119.681	4.76843	4.0495	8.562	26.9111	123.569	0.609184	2.23873
SD	29.3376	9.25061	29.9347	2.88323	4.32203	37.122	13.7304	16.9969	1.32111	6.44956
Variance	860.695	85.574	896.086	8.313	18.68	1378.04	188.525	288.896	1.745	41.597
Minimum	3.82037	24.217	119.681	1.19363	4.0495	8.562	26.9111	123.569	0.609184	2.23873
Maximum	137.922	70.5752	259.457	16.1945	22.0563	115.554	72.7884	179.27	4.95319	24.7439
K-S p-value	0.11671	0.74659	0.00012	0.34299	0.35136	0.80534	0.54766	0.26967	0.5846	0.25734
