# Supplementary material for: One-carbon pathway metabolites are altered in the plasma of subjects with Down syndrome: Relation to chromosomal dosage
Source: Front Med (Lausanne). 2022 Dec 1;9:1006891. doi: 10.3389/fmed.2022.1006891 (PMC9751312; doi:10.3389/fmed.2022.1006891)
Supplement: Supplementary file 17 [file Table_13.xlsx]

## Sheet: Foglio1
Supplementary Table 13. Difference of metabolite concentration between DS and control groups excluding siblings. Ratio of mean and median values between DS and control groups are given. Unpaired student t-test and Mann Withney U test were performed between DS and control concentration values of each metabolite. Significant p-values (<0.05) are reported in red. T-values/U-value and number of DS an…
A
	THF	5-methyl-THF	5-formyl-THF*	SAH	SAM
Mean ratio DS/Control	0.694618	1.06018	1.0637	3.24682	1.22403
Median ratio DS/Control	0.630666	1.15387	0.986076	3.34177	1.73337
p-value	0.0182	0.2589	0.6818	<0.0001	0.2958
t-value/U-value	2.3981	1.1335	568	6.0296	1.0613
n (DS;CTRL)	91; 21	127; 18	76; 16	90; 15	23; 14
B
	THF	5-methyl-THF	5-formyl-THF*	SAH	SAM
Mean ratio DS/Control	0.694618	1.06018	1.02564	3.24682	1.22403
Median ratio DS/Control	0.630666	1.15387	0.985608	3.34177	1.73337
p-value	0.0182	0.2589	0.61708	<0.0001	0.2958
t-value/U-value	2.3981	1.1335	552	6.0296	1.0613
n (DS;CTRL)	91; 21	127; 18	75; 16	90; 15	23; 14
